# Supplementary material for: Whole-genome CpG-resolution DNA Methylation Profiling of HNSCC Reveals Distinct Mechanisms of Carcinogenesis for Fine-scale HPV+ Cancer Subtypes
Source: Cancer Res Commun. 2023 Aug 30;3(8):1701–15. doi: 10.1158/2767-9764.CRC-23-0009 (PMC10467604; doi:10.1158/2767-9764.CRC-23-0009)
Supplement: Supplementary Table S1 — Supplemental Table S1- Summary of differentially methylated regions [file crc-23-0009-s01.xlsx]

## Sheet: Sheet1
DMR Comparison	DMR Direction	# DMRs	# positive cis-eQTM	# negative cis-eQTM
			(% DMRs)	(% DMRs)
IMU vs KRT	Hyper-IMU	266762	25460 (9.5%)	16239 (6.1%)
IMU vs KRT	Hypo-IMU	3564	231 (6.5%)	461 (12.9%)
IMU vs HPV(-)	Hyper-IMU	305812	24739 (8.1%)	16568 (5.4%)
IMU vs HPV(-)	Hypo-IMU	14259	1267 (8.9%)	2312 (16.2%)
KRT vs HPV(-)	Hyper-KRT	8052	750 (9.3%)	562 (7.0%)
KRT vs HPV(-)	Hypo-KRT	15705	2539 (16.2%)	2069 (13.2%)
