# Supplementary material for: Whole-genome CpG-resolution DNA Methylation Profiling of HNSCC Reveals Distinct Mechanisms of Carcinogenesis for Fine-scale HPV+ Cancer Subtypes
Source: Cancer Res Commun. 2023 Aug 30;3(8):1701–15. doi: 10.1158/2767-9764.CRC-23-0009 (PMC10467604; doi:10.1158/2767-9764.CRC-23-0009)
Supplement: Supplementary Table S2 — RNA and DNA methylation Gene Set Enrichment results [file crc-23-0009-s02.xlsx]

## Sheet: Description
Table S2. Excel file of Gene Set Enrichment results
IMU_KRT_RNA_enrichment
IMU_KRT
IMU_neg
KRT_neg
IMU_KRT_exon
IMU_KRT_intron
IMU_KRT_5kb
IMU_KRT_exon_hyper
IMU_KRT_exon_hypo
IMU_KRT_intron_hyper
IMU_KRT_intron_hypo
IMU_KRT_5kb_hyper
IMU_KRT_5kb_hypo

## Sheet: IMU_KRT_RNA_enrichment
	Concept.ID	Concept.name	ontology	n.genes	coeff	odds.ratio	status	p.value	FDR	sig.genes
GO:0031424	GO:0031424	keratinization	GOBP	58	-0.554015	0.574638	down	1.87174e-15	7.3052e-12	3853, 3860, 64065, 1832, 2810, 3868, 1825, 6707, 3728, 1475, 1830, 5317, 3854, 1824, 6699, 6698, 6700, 5493, 826, 823, 286887, 1001, 2125, 3855, 6703, 11187, 7051, 5652, 6704, 3713, 84283, 1828, 84518, 192666, 204219, 3858, 23254, 7053, 144501, 5318
GO:0046649	GO:0046649	lymphocyte activation	GOBP	384	0.283503	1.32777	up	2.06071e-15	7.3052e-12	972, 301, 100133941, 3122, 5052, 8581, 998, 4478, 6774, 7037, 4179, 3115, 359948, 1026, 6659, 678, 3383, 7412, 3936, 975, 3659, 7805, 3956, 7128, 5062, 7163, 6422, 1525, 3572, 4853, 53833, 6929, 207, 56262, 7157, 2319, 861, 1739, 11151, 3516, 3965, 3280, 6363, 164, 64332, 5788, 165918, 57178, 51043, 57162, 4067, 80149, 2621, 3689, 604, 6352, 5663, 7528, 596, 1604, 30968, 4683, 9466, 5971, 7070, 6…
GO:0030198	GO:0030198	extracellular matrix organization	GOBP	219	0.354675	1.42572	up	1.0473e-14	1.85634e-11	1308, 6678, 682, 3655, 10653, 50848, 999, 1999, 2335, 826, 1284, 1282, 5268, 823, 824, 1292, 1293, 1291, 3685, 3371, 80781, 6692, 3383, 7412, 3936, 3339, 9806, 4060, 8751, 1289, 4791, 3915, 871, 1634, 3038, 861, 633, 1307, 2, 165, 7076, 3912, 7077, 7057, 2113, 2621, 84168, 3689, 60626, 4318, 23332, 4811, 4643, 4320, 10630, 90102, 85301, 2199, 7133, 2200, 857, 1462, 8728, 64856, 102, 1513, 169044,…
GO:0043062	GO:0043062	extracellular structure organization	GOBP	220	0.354675	1.42572	up	1.0473e-14	1.85634e-11	1308, 6678, 682, 3655, 10653, 50848, 999, 1999, 2335, 826, 1284, 1282, 5268, 823, 824, 1292, 1293, 1291, 3685, 3371, 80781, 6692, 3383, 7412, 3936, 3339, 9806, 4060, 8751, 1289, 4791, 3915, 871, 1634, 3038, 861, 633, 1307, 2, 165, 7076, 3912, 7077, 7057, 2113, 2621, 84168, 3689, 60626, 4318, 23332, 4811, 4643, 4320, 10630, 90102, 85301, 2199, 7133, 2200, 857, 1462, 8728, 64856, 102, 1513, 169044,…
GO:0050865	GO:0050865	regulation of cell activation	GOBP	280	0.307951	1.36063	up	1.57889e-14	2.00126e-11	972, 301, 100133941, 3122, 928, 50848, 998, 7037, 2896, 4179, 3115, 1026, 6659, 678, 7412, 975, 3659, 7805, 3956, 7128, 5062, 6422, 3572, 53833, 3949, 207, 8673, 2319, 861, 1739, 11151, 3965, 3280, 5359, 6363, 164, 64332, 5788, 57178, 51043, 57162, 4067, 80149, 7057, 2621, 3689, 604, 6352, 5270, 596, 1604, 9466, 7070, 6654, 8764, 10630, 4860, 7133, 10451, 864, 5880, 857, 5341, 3109, 920, 6366, 11…
GO:0030098	GO:0030098	lymphocyte differentiation	GOBP	180	0.362194	1.43648	up	1.69359e-14	2.00126e-11	972, 301, 3122, 8581, 6774, 4179, 359948, 6659, 678, 7412, 3659, 3956, 7163, 6422, 4853, 6929, 56262, 7157, 861, 3516, 3965, 6363, 64332, 5788, 57178, 51043, 80149, 2621, 604, 7528, 596, 5971, 6654, 4860, 864, 920, 8324, 22890, 472, 5295, 4602, 6777, 973, 5450, 3718, 11143, 3635, 9308, 914, 916, 3111, 8651, 10875, 5532, 2629, 6095, 7048, 5293, 925, 1960, 286410, 57580, 10320, 54440, 64919, 55619,…
GO:0002682	GO:0002682	regulation of immune system process	GOBP	909	0.198294	1.21932	up	2.17584e-14	2.20381e-11	71, 972, 301, 330, 100133941, 3122, 3320, 57402, 3107, 1308, 360, 3428, 998, 966, 4478, 6774, 4792, 7037, 2896, 4057, 4179, 801, 5708, 10094, 10092, 3115, 1026, 3065, 182, 6659, 678, 3383, 7412, 975, 716, 3659, 715, 7805, 3956, 7128, 3304, 3692, 5062, 10787, 5690, 8140, 6422, 1525, 3572, 3276, 4853, 53833, 10093, 3949, 55845, 3716, 8780, 4582, 284340, 51621, 10519, 4609, 207, 8673, 5682, 10552, 1…
GO:0070268	GO:0070268	cornification	GOBP	51	-0.551819	0.575901	down	4.45772e-14	3.95065e-11	3853, 3860, 64065, 1832, 3868, 1825, 6707, 3728, 1475, 1830, 5317, 3854, 1824, 6699, 6698, 6700, 5493, 826, 823, 286887, 2125, 3855, 6703, 11187, 7051, 5652, 6704, 3713, 84283, 1828, 192666, 204219, 3858, 23254, 144501, 5318
GO:0051249	GO:0051249	regulation of lymphocyte activation	GOBP	227	0.32553	1.38476	up	7.25607e-14	5.71617e-11	972, 301, 100133941, 3122, 998, 7037, 4179, 3115, 1026, 6659, 678, 7412, 975, 3659, 7805, 3956, 7128, 5062, 6422, 3572, 53833, 207, 2319, 861, 1739, 11151, 3965, 3280, 6363, 164, 64332, 5788, 57178, 51043, 57162, 4067, 80149, 2621, 604, 6352, 596, 1604, 9466, 7070, 6654, 8764, 4860, 7133, 10451, 864, 5880, 857, 3109, 920, 6366, 22890, 472, 5295, 51237, 4602, 653499, 148022, 6777, 3718, 958, 14088…
GO:0045229	GO:0045229	external encapsulating structure organization	GOBP	221	0.339229	1.40387	up	1.3394e-13	9.49637e-11	1308, 6678, 682, 3655, 10653, 50848, 999, 1999, 2335, 826, 1284, 1282, 5268, 823, 824, 1292, 1293, 1291, 3685, 3371, 80781, 6692, 3383, 7412, 3936, 3339, 9806, 4060, 8751, 1289, 4791, 3915, 871, 1634, 7051, 3038, 861, 633, 1307, 2, 165, 7076, 3912, 7077, 7057, 2113, 2621, 84168, 3689, 60626, 4318, 23332, 4811, 4643, 4320, 10630, 90102, 85301, 2199, 7133, 2200, 857, 1462, 8728, 64856, 102, 1513, 7…
GO:1903131	GO:1903131	mononuclear cell differentiation	GOBP	210	0.329256	1.38993	up	2.20114e-13	1.41873e-10	972, 301, 3122, 3428, 8581, 6774, 4179, 10537, 359948, 6659, 678, 2194, 7412, 3659, 3956, 7163, 6422, 4853, 6929, 4609, 56262, 7157, 861, 3516, 3965, 6363, 64332, 5788, 57178, 51043, 4067, 80149, 56998, 2621, 604, 5663, 7528, 596, 5971, 6654, 4860, 864, 3665, 920, 8324, 22890, 472, 5295, 1435, 4602, 6777, 973, 5450, 3718, 28959, 11143, 3635, 9308, 914, 1436, 916, 3111, 8651, 10875, 5532, 2629, 60…
GO:0048583	GO:0048583	regulation of response to stimulus	GOBP	2892	0.132143	1.14127	up	2.84906e-13	1.68332e-10	6279, 6280, 71, 972, 301, 3315, 5478, 330, 7534, 3728, 100133941, 2171, 3122, 3320, 928, 2950, 57402, 3107, 1655, 2316, 1308, 7314, 8626, 3428, 3655, 50848, 1981, 54407, 488, 3337, 10728, 998, 1999, 966, 7879, 3159, 6774, 4792, 292, 2335, 7037, 7295, 2896, 967, 823, 4057, 2261, 4179, 801, 5708, 4780, 10094, 382, 79718, 5055, 10092, 10509, 1001, 10537, 3115, 1452, 3685, 9368, 51142, 7850, 142, 485…
GO:0002250	GO:0002250	adaptive immune response	GOBP	187	0.343855	1.41037	up	4.45722e-13	2.4309e-10	972, 301, 3122, 3107, 6774, 7037, 4179, 3115, 182, 3383, 975, 716, 3659, 715, 7128, 3572, 53833, 4791, 51752, 6363, 64332, 5788, 165918, 51043, 55611, 4067, 80149, 604, 1604, 7186, 4683, 9466, 5971, 8764, 64167, 7133, 3665, 3109, 920, 22890, 11119, 3251, 973, 3718, 958, 3635, 57823, 3120, 916, 3717, 5585, 3111, 23308, 23180, 5532, 8915, 3554, 440275, 113, 6095, 5293, 51279, 925, 2534, 54440, 3118
GO:0002694	GO:0002694	regulation of leukocyte activation	GOBP	260	0.299254	1.34885	up	5.64567e-13	2.85913e-10	972, 301, 100133941, 3122, 998, 7037, 2896, 4179, 3115, 1026, 6659, 678, 7412, 975, 3659, 7805, 3956, 7128, 5062, 6422, 3572, 53833, 3949, 207, 8673, 2319, 861, 1739, 11151, 3965, 3280, 5359, 6363, 164, 64332, 5788, 57178, 51043, 57162, 4067, 80149, 7057, 2621, 3689, 604, 6352, 596, 1604, 9466, 7070, 6654, 8764, 4860, 7133, 10451, 864, 5880, 857, 3109, 920, 6366, 22890, 472, 5295, 51237, 4602, 65…
GO:0072359	GO:0072359	circulatory system development	GOBP	618	0.215853	1.24092	up	6.7277e-13	3.17996e-10	71, 301, 3315, 1832, 302, 3728, 2316, 6303, 6678, 682, 688, 998, 2335, 2896, 1284, 1282, 1889, 4780, 3685, 2034, 9124, 1026, 182, 80781, 6659, 6692, 9314, 7412, 493, 8932, 7852, 3339, 6091, 7128, 1969, 6422, 1525, 8751, 1289, 4853, 2065, 3716, 284340, 5396, 10519, 9444, 1634, 207, 3099, 51752, 7157, 861, 163, 27101, 3397, 800, 10611, 9982, 5176, 1893, 3516, 655, 154810, 5292, 10848, 7082, 6464, 3…
GO:0007166	GO:0007166	cell surface receptor signaling pathway	GOBP	2224	0.142548	1.15321	up	1.06847e-12	4.73467e-10	71, 972, 301, 3315, 64065, 5478, 330, 7534, 302, 3728, 100133941, 3122, 3320, 6382, 2950, 3107, 1655, 7431, 2316, 7314, 8626, 682, 3655, 50848, 3664, 998, 1173, 1999, 966, 4478, 7879, 6774, 4792, 2335, 6720, 5355, 1284, 1282, 967, 4057, 2261, 4179, 801, 5708, 10094, 79718, 5055, 10092, 10509, 1001, 3115, 1452, 3685, 9368, 7850, 1026, 142, 4854, 3065, 182, 6659, 3383, 3557, 9314, 7412, 3936, 8932,…
GO:0002521	GO:0002521	leukocyte differentiation	GOBP	284	0.285232	1.33007	up	1.50619e-12	6.14019e-10	972, 301, 302, 3122, 3428, 8581, 998, 6774, 7037, 4057, 4179, 10537, 359948, 142, 6659, 678, 2194, 7412, 975, 3659, 3956, 7163, 1969, 6422, 2739, 4853, 6929, 4609, 56262, 7157, 861, 3516, 3965, 6363, 3930, 64332, 5788, 57178, 51043, 4067, 80149, 56998, 2621, 760, 604, 5663, 7528, 596, 4254, 4318, 5971, 10456, 6654, 4860, 2200, 864, 3665, 920, 8324, 22890, 472, 5295, 1435, 4602, 6777, 9770, 973, 5…
GO:0019221	GO:0019221	cytokine-mediated signaling pathway	GOBP	564	0.220382	1.24655	up	1.55886e-12	6.14019e-10	972, 301, 5478, 330, 7534, 302, 100133941, 3122, 3320, 6382, 2950, 3107, 7431, 7314, 3664, 998, 4478, 6774, 4792, 2335, 5355, 5708, 5055, 3115, 7850, 1026, 3383, 3557, 7412, 3936, 7852, 6091, 3659, 7805, 7128, 3304, 9235, 5062, 5690, 3572, 6888, 7297, 50506, 53833, 51094, 53905, 3716, 4582, 10519, 4609, 207, 5682, 7157, 2634, 861, 5898, 23170, 10346, 4502, 1893, 5691, 1460, 5292, 6464, 6363, 5788…
GO:0050867	GO:0050867	positive regulation of cell activation	GOBP	163	0.341471	1.40702	up	2.372e-12	8.85132e-10	972, 301, 100133941, 3122, 998, 7037, 4179, 3115, 1026, 6659, 7412, 975, 3956, 5062, 3572, 207, 8673, 2319, 861, 11151, 3965, 3280, 6363, 164, 64332, 5788, 57178, 51043, 57162, 4067, 7057, 2621, 3689, 604, 6352, 596, 1604, 9466, 7070, 8764, 4860, 10451, 864, 857, 5341, 3109, 920, 6366, 22890, 5295, 5159, 4602, 148022, 6777, 3718, 958, 140885, 3635, 9308, 914, 916, 3717, 8651, 6665, 23308, 8915, 6…
GO:0042110	GO:0042110	T cell activation	GOBP	259	0.289567	1.33585	up	4.76802e-12	1.69026e-09	972, 301, 100133941, 3122, 998, 4478, 6774, 7037, 4179, 3115, 6659, 678, 3383, 7412, 3936, 975, 3659, 7805, 3956, 5062, 1525, 3572, 53833, 207, 7157, 2319, 861, 1739, 11151, 3965, 3280, 6363, 64332, 5788, 57178, 51043, 57162, 4067, 80149, 604, 6352, 5663, 596, 1604, 30968, 9466, 5971, 7070, 6654, 8764, 4860, 7133, 864, 5880, 857, 3109, 920, 8324, 6366, 22890, 5295, 4602, 653499, 6777, 11119, 3718…
GO:0050793	GO:0050793	regulation of developmental process	GOBP	1401	0.148942	1.16061	up	5.10456e-12	1.7234e-09	972, 301, 3315, 4070, 2810, 7534, 302, 3728, 226, 100133941, 3122, 1655, 2316, 360, 6678, 10521, 8626, 50848, 688, 1981, 6281, 4673, 998, 1173, 4478, 3159, 6774, 4792, 2335, 1192, 7037, 2896, 1284, 4057, 824, 2261, 4179, 5708, 4780, 382, 10509, 1001, 5036, 4076, 3685, 9368, 10075, 1026, 142, 8766, 4854, 3065, 182, 6659, 1029, 23580, 6692, 678, 3383, 9314, 493, 5275, 389, 23019, 7852, 3339, 6091, …
GO:0071310	GO:0071310	cellular response to organic substance	GOBP	1889	0.137801	1.14775	up	6.63744e-12	2.13906e-09	972, 301, 3315, 5478, 330, 7534, 6132, 302, 3728, 100133941, 1508, 3122, 3320, 6382, 2950, 3107, 1655, 7431, 2316, 7314, 10521, 8626, 3428, 3655, 10653, 50848, 1974, 688, 445, 3068, 3664, 163351, 999, 998, 4478, 6774, 4792, 292, 2335, 7037, 6720, 5355, 1284, 1282, 967, 4057, 2706, 824, 2261, 8655, 5708, 4780, 10094, 382, 5055, 10890, 10594, 1291, 3115, 9368, 5887, 7850, 1026, 3371, 4171, 142, 272…
GO:0002696	GO:0002696	positive regulation of leukocyte activation	GOBP	157	0.338946	1.40347	up	7.84357e-12	2.41787e-09	972, 301, 100133941, 3122, 998, 7037, 4179, 3115, 1026, 6659, 7412, 975, 3956, 5062, 3572, 207, 8673, 2319, 861, 11151, 3965, 3280, 6363, 164, 64332, 5788, 57178, 51043, 57162, 4067, 7057, 2621, 3689, 604, 6352, 596, 1604, 9466, 7070, 8764, 4860, 10451, 864, 857, 3109, 920, 6366, 22890, 5295, 4602, 148022, 6777, 3718, 958, 140885, 3635, 9308, 914, 916, 8651, 23308, 8915, 6812, 7048, 81704, 1960, …
GO:0006119	GO:0006119	oxidative phosphorylation	GOBP	146	-0.417761	0.65852	down	9.84811e-12	2.9093e-09	7384, 51142, 1337, 1327, 54205, 7388, 27069, 1329, 1537, 1340, 4715, 1351, 1349, 4710, 26471, 6391, 1347, 4711, 9377, 126328, 7386, 27089, 79085, 10975, 30968, 4713, 4706, 29796, 4709, 4708, 4695, 4728, 4707, 374291, 57017, 205, 4717, 55967, 4701, 400916
GO:0016126	GO:0016126	sterol biosynthetic process	GOBP	73	-0.536503	0.58479	down	1.15435e-11	3.16312e-09	6319, 1718, 6720, 5901, 2222, 2194, 3157, 2224, 6713, 6307, 3930, 3156, 3638, 3422, 4047, 51706, 10682, 1595, 10613, 4802, 39, 10654, 1717, 4597, 50814, 4598
GO:0045785	GO:0045785	positive regulation of cell adhesion	GOBP	233	0.288143	1.33395	up	1.15996e-11	3.16312e-09	972, 301, 3728, 100133941, 3122, 2316, 3655, 50848, 6281, 998, 2335, 7037, 4179, 3115, 3685, 6659, 3383, 7412, 975, 9806, 3956, 5062, 6422, 3572, 3716, 10519, 207, 4680, 2319, 861, 1307, 11151, 655, 3965, 7082, 3280, 2932, 6363, 64332, 5788, 57178, 51043, 4067, 54453, 2113, 3689, 604, 11078, 6352, 1604, 6239, 9466, 4811, 2525, 7070, 5764, 3987, 1793, 7168, 8764, 10630, 7402, 4860, 3611, 2199, 104…
GO:0009913	GO:0009913	epidermal cell differentiation	GOBP	144	-0.354634	0.70143	down	1.63686e-11	4.29827e-09	3853, 3860, 301, 64065, 1832, 2810, 3868, 1825, 6707, 3728, 1475, 1830, 5317, 3854, 360, 8626, 1824, 6699, 6698, 3664, 6700, 5493, 826, 823, 286887, 1001, 9368, 2125, 3065, 182, 9314, 5275, 3855, 6703, 11187, 1969, 54845, 7051, 5652, 861, 6704, 3516, 3280, 3713, 29841, 10626, 11078, 5017, 84283, 8796, 5604, 1828, 84518, 192666, 6093, 204219, 2071, 3858, 1513, 23254, 7053, 60485, 144501, 5318, 682…
GO:0006695	GO:0006695	cholesterol biosynthetic process	GOBP	66	-0.536161	0.58499	down	1.93386e-11	4.72794e-09	6319, 1718, 6720, 5901, 2222, 2194, 3157, 2224, 6713, 6307, 3930, 3156, 3638, 3422, 4047, 10682, 1595, 10613, 4802, 39, 10654, 1717, 4597, 50814, 4598
GO:1902653	GO:1902653	secondary alcohol biosynthetic process	GOBP	66	-0.536161	0.58499	down	1.93386e-11	4.72794e-09	6319, 1718, 6720, 5901, 2222, 2194, 3157, 2224, 6713, 6307, 3930, 3156, 3638, 3422, 4047, 10682, 1595, 10613, 4802, 39, 10654, 1717, 4597, 50814, 4598
GO:0051251	GO:0051251	positive regulation of lymphocyte activation	GOBP	146	0.344066	1.41067	up	2.09732e-11	4.95667e-09	972, 301, 100133941, 3122, 998, 7037, 4179, 3115, 1026, 6659, 7412, 975, 3956, 5062, 3572, 207, 2319, 861, 11151, 3965, 3280, 6363, 164, 64332, 5788, 57178, 51043, 57162, 4067, 2621, 604, 6352, 596, 1604, 9466, 7070, 8764, 4860, 10451, 864, 857, 3109, 920, 6366, 22890, 5295, 4602, 148022, 6777, 3718, 958, 140885, 3635, 9308, 916, 8651, 23308, 8915, 7048, 81704, 1960, 286410, 1326, 2534, 54440, 86…
GO:0001944	GO:0001944	vasculature development	GOBP	423	0.234166	1.26385	up	2.62354e-11	6.0003e-09	71, 301, 3315, 302, 3728, 2316, 6303, 6678, 682, 688, 998, 2335, 2896, 1284, 1282, 4780, 3685, 2034, 182, 80781, 6659, 6692, 9314, 493, 7852, 3339, 6091, 7128, 1969, 6422, 8751, 1289, 4853, 3716, 284340, 5396, 10519, 9444, 1634, 207, 3099, 51752, 861, 163, 3397, 800, 9982, 5176, 1893, 3516, 655, 154810, 7082, 6464, 3280, 57534, 8879, 57178, 54453, 80149, 10016, 7057, 2113, 84168, 204851, 3689, 56…
GO:0002376	GO:0002376	immune system process	GOBP	2219	0.128832	1.1375	up	3.83332e-11	8.49319e-09	6279, 3853, 6280, 71, 972, 301, 1832, 5478, 330, 1476, 3868, 6282, 302, 3728, 226, 100133941, 2171, 1508, 3122, 3320, 5660, 5317, 6382, 2950, 57402, 3107, 7431, 2316, 5052, 1308, 360, 10521, 23650, 682, 3428, 3655, 50848, 8542, 8581, 483, 445, 10383, 3664, 163351, 998, 1173, 966, 4478, 7879, 6774, 4792, 5223, 2335, 7037, 2896, 967, 823, 4057, 4179, 801, 8655, 5708, 6892, 4780, 10094, 51806, 10092…
GO:0016477	GO:0016477	cell migration	GOBP	943	0.171463	1.18704	up	5.54925e-11	1.19225e-08	6279, 6280, 71, 972, 301, 3315, 4070, 5478, 3868, 6273, 6282, 3728, 100133941, 928, 6382, 2950, 57402, 2316, 6678, 682, 3655, 50848, 483, 999, 998, 4478, 6774, 2335, 2896, 967, 4780, 382, 10092, 10509, 3685, 9368, 9124, 8766, 182, 2196, 3383, 9314, 7412, 493, 3936, 286077, 389, 10755, 7852, 975, 6091, 7155, 2771, 7128, 390, 10276, 5912, 3486, 10787, 1969, 171177, 8140, 6422, 5108, 8795, 1525, 875…
GO:0042113	GO:0042113	B cell activation	GOBP	126	0.358508	1.43119	up	5.98062e-11	1.24713e-08	972, 7037, 359948, 1026, 678, 7412, 975, 7805, 3956, 7128, 7163, 6422, 4853, 6929, 56262, 7157, 3516, 5788, 165918, 57162, 4067, 604, 7528, 596, 4683, 9466, 10451, 22890, 472, 5295, 51237, 148022, 6777, 973, 5450, 3718, 958, 3635, 5585, 23308, 5293, 286410, 54440, 55619, 8660
GO:0051239	GO:0051239	regulation of multicellular organismal process	GOBP	1485	0.141106	1.15155	up	7.31314e-11	1.48143e-08	972, 301, 3315, 4070, 1832, 2810, 302, 3728, 100133941, 2171, 3122, 3320, 928, 2950, 2316, 5349, 360, 6678, 8626, 3428, 50848, 1824, 6319, 483, 4673, 488, 6774, 4792, 2335, 7037, 2896, 6720, 1284, 1889, 4057, 824, 4179, 801, 4780, 382, 5055, 10509, 1001, 4076, 3115, 3685, 9368, 2034, 7850, 142, 8766, 3065, 182, 6659, 6692, 678, 3383, 9516, 9314, 493, 9927, 5275, 23019, 7852, 3339, 975, 6091, 8022…
GO:0001568	GO:0001568	blood vessel development	GOBP	404	0.233213	1.26265	up	7.74192e-11	1.49458e-08	71, 301, 3315, 302, 3728, 2316, 6303, 6678, 682, 688, 998, 2335, 2896, 1284, 1282, 4780, 3685, 2034, 182, 80781, 6659, 6692, 9314, 493, 7852, 3339, 6091, 7128, 1969, 6422, 8751, 1289, 4853, 3716, 284340, 5396, 10519, 9444, 1634, 207, 3099, 51752, 861, 163, 3397, 800, 9982, 5176, 1893, 3516, 655, 154810, 7082, 6464, 3280, 57534, 8879, 57178, 54453, 80149, 10016, 7057, 2113, 84168, 204851, 3689, 56…
GO:0006091	GO:0006091	generation of precursor metabolites and energy	GOBP	458	-0.245313	0.78246	down	7.79966e-11	1.49458e-08	226, 5500, 5223, 5226, 801, 7086, 7384, 51142, 1337, 1327, 128, 217, 54205, 7388, 7175, 10327, 3692, 27069, 8473, 1329, 3572, 1537, 6888, 1340, 4715, 1351, 10762, 4609, 207, 3099, 7157, 1349, 5499, 4710, 26471, 6391, 5903, 1347, 2820, 4711, 9611, 2932, 9377, 126328, 7386, 55276, 1743, 27089, 131, 4928, 9563, 178, 79085, 5663, 10975, 2108, 30968, 6390, 5504, 84532, 80777, 4713, 4706, 5467, 84419, …
GO:0010468	GO:0010468	regulation of gene expression	GOBP	3937	0.110684	1.11704	up	1.07195e-10	2.00004e-08	6279, 6280, 71, 972, 301, 3315, 5478, 7534, 6132, 3728, 100133941, 3320, 5317, 2950, 1655, 6165, 7431, 6152, 2316, 11224, 7314, 10521, 9045, 8626, 23650, 1984, 3428, 7555, 3655, 50848, 1974, 688, 26298, 1981, 54407, 3068, 3664, 6227, 6235, 3337, 5307, 5500, 999, 1999, 4478, 3159, 6774, 4792, 2335, 7037, 7295, 6720, 5901, 831, 4057, 824, 4179, 5708, 6892, 4780, 79718, 1001, 5036, 4076, 3115, 35994…
GO:0006355	GO:0006355	regulation of transcription, DNA-templated	GOBP	2570	0.124591	1.13269	up	1.11086e-10	2.01949e-08	6279, 6280, 972, 5478, 3728, 1655, 2316, 7314, 10521, 8626, 23650, 3428, 7555, 3655, 688, 26298, 3068, 3664, 3337, 5307, 999, 1999, 3159, 6774, 4792, 7037, 7295, 6720, 4057, 5708, 4780, 79718, 5036, 359948, 51142, 2034, 9124, 1026, 142, 23468, 4854, 3065, 182, 6659, 1029, 3383, 9516, 1107, 9314, 493, 27316, 8932, 23019, 975, 6595, 25824, 7175, 3659, 7128, 6241, 23326, 3304, 1822, 1857, 5690, 4060…
GO:2001141	GO:2001141	regulation of RNA biosynthetic process	GOBP	2577	0.124201	1.13224	up	1.22759e-10	2.17591e-08	6279, 6280, 972, 5478, 3728, 1655, 2316, 7314, 10521, 8626, 23650, 3428, 7555, 3655, 1974, 688, 26298, 3068, 3664, 3337, 5307, 999, 1999, 3159, 6774, 4792, 7037, 7295, 6720, 4057, 5708, 4780, 79718, 5036, 359948, 51142, 2034, 9124, 1026, 142, 23468, 4854, 3065, 182, 6659, 1029, 3383, 9516, 1107, 9314, 493, 27316, 8932, 23019, 975, 6595, 25824, 7175, 3659, 7128, 6241, 23326, 3304, 1822, 1857, 5690…
GO:0044283	GO:0044283	small molecule biosynthetic process	GOBP	458	-0.235694	0.790023	down	1.27471e-10	2.20431e-08	972, 301, 226, 2171, 2950, 6319, 445, 1718, 10728, 5223, 6720, 5901, 5226, 7086, 9524, 2222, 2194, 493, 10327, 3692, 2746, 10776, 8473, 6888, 3615, 3157, 2224, 51094, 5352, 9444, 262, 2806, 6342, 4048, 8833, 80271, 5903, 6713, 873, 6307, 26002, 3930, 2744, 22978, 3156, 157506, 3638, 9563, 3422, 9517, 256987, 51363, 4047, 3613, 353, 64834, 10682, 84532, 60481, 1595, 4258, 4860, 2805, 4706, 2181, 1…
GO:0022610	GO:0022610	biological adhesion	GOBP	873	0.174759	1.19096	up	1.33251e-10	2.20696e-08	6279, 6280, 71, 972, 301, 3315, 64065, 4070, 1832, 5478, 1825, 6282, 302, 3728, 100133941, 1475, 1830, 3122, 928, 5317, 2316, 1308, 23650, 682, 3655, 10653, 50848, 1824, 27076, 8581, 445, 6281, 488, 5500, 999, 998, 4478, 9635, 2335, 1192, 7037, 967, 4057, 4179, 382, 1292, 10890, 1001, 1293, 1291, 3115, 3685, 9124, 3371, 182, 80781, 6659, 1029, 2196, 3383, 3557, 9314, 7412, 7852, 975, 6091, 3659, …
GO:0009966	GO:0009966	regulation of signal transduction	GOBP	2150	0.125854	1.13412	up	1.3601e-10	2.20696e-08	6279, 6280, 972, 3315, 5478, 330, 7534, 3728, 100133941, 2171, 3320, 2950, 1655, 2316, 7314, 8626, 3655, 50848, 998, 1999, 7879, 6774, 4792, 292, 2335, 7037, 7295, 967, 823, 4057, 2261, 4179, 801, 5708, 4780, 382, 79718, 1001, 10537, 1452, 3685, 9368, 7850, 142, 4854, 3065, 182, 6659, 7417, 3383, 3557, 9516, 1107, 9314, 493, 9927, 5783, 389, 8932, 51246, 23019, 10755, 7852, 975, 6091, 3487, 3659,…
GO:1903506	GO:1903506	regulation of nucleic acid-templated transcription	GOBP	2575	0.123868	1.13187	up	1.39938e-10	2.20696e-08	6279, 6280, 972, 5478, 3728, 1655, 2316, 7314, 10521, 8626, 23650, 3428, 7555, 3655, 1974, 688, 26298, 3068, 3664, 3337, 5307, 999, 1999, 3159, 6774, 4792, 7037, 7295, 6720, 4057, 5708, 4780, 79718, 5036, 359948, 51142, 2034, 9124, 1026, 142, 23468, 4854, 3065, 182, 6659, 1029, 3383, 9516, 1107, 9314, 493, 27316, 8932, 23019, 975, 6595, 25824, 7175, 3659, 7128, 6241, 23326, 3304, 1822, 1857, 5690…
GO:0022904	GO:0022904	respiratory electron transport chain	GOBP	143	-0.404504	0.667307	down	1.40075e-10	2.20696e-08	7384, 51142, 1337, 1327, 54205, 7388, 27069, 1329, 1537, 1340, 4715, 1351, 1349, 4710, 6391, 2820, 4711, 9377, 126328, 7386, 27089, 10975, 2108, 6390, 4713, 4706, 2109, 29796, 4709, 4708, 4695, 4728, 4707, 374291, 57017, 4717, 79751, 55967, 4701
GO:0007155	GO:0007155	cell adhesion	GOBP	869	0.174039	1.1901	up	1.68684e-10	2.59993e-08	6279, 6280, 71, 972, 301, 3315, 64065, 4070, 1832, 5478, 1825, 6282, 302, 3728, 100133941, 1475, 1830, 3122, 928, 5317, 2316, 1308, 23650, 682, 3655, 10653, 50848, 1824, 27076, 8581, 445, 6281, 488, 5500, 999, 998, 4478, 9635, 2335, 1192, 7037, 967, 4179, 382, 1292, 10890, 1001, 1293, 1291, 3115, 3685, 9124, 3371, 182, 80781, 6659, 1029, 2196, 3383, 3557, 9314, 7412, 7852, 975, 6091, 3659, 7094, …
GO:0035556	GO:0035556	intracellular signal transduction	GOBP	2015	0.128257	1.13685	up	2.02163e-10	3.04966e-08	6279, 6280, 972, 3315, 64065, 2810, 5478, 330, 7534, 100133941, 3320, 2950, 1655, 2316, 7314, 8626, 3428, 50848, 488, 998, 4792, 2335, 7037, 7295, 4057, 2261, 801, 5708, 4780, 382, 10537, 3685, 9368, 1026, 142, 3065, 6659, 1029, 23580, 678, 7417, 3383, 9516, 1107, 9314, 7412, 493, 3936, 9927, 5783, 389, 51246, 23019, 7852, 975, 6091, 3487, 10134, 7805, 3956, 2771, 7128, 390, 10276, 5912, 3304, 50…
GO:0070125	GO:0070125	mitochondrial translational elongation	GOBP	69	-0.426362	0.65288	down	2.51336e-10	3.71244e-08	7284, 11222, 51253, 51021, 54998, 54460, 65993, 85476, 57129, 64960, 6182, 90480, 55052, 51073, 51081, 28998, 10573, 79590, 65003, 56945, 64928, 122704, 64975, 51264, 6183, 54948, 118487, 219927, 64976, 51650, 55168, 116541
GO:0048514	GO:0048514	blood vessel morphogenesis	GOBP	355	0.23849	1.26933	up	2.7371e-10	3.94069e-08	71, 301, 3315, 302, 3728, 2316, 6303, 6678, 682, 688, 998, 2335, 2896, 1284, 1282, 4780, 3685, 2034, 182, 80781, 6659, 9314, 493, 7852, 3339, 6091, 7128, 1969, 6422, 8751, 4853, 3716, 284340, 5396, 10519, 9444, 1634, 207, 3099, 51752, 861, 3397, 800, 9982, 5176, 1893, 3516, 154810, 7082, 6464, 3280, 8879, 57178, 54453, 80149, 10016, 7057, 2113, 204851, 3689, 5335, 25976, 22905, 4643, 1942, 7070, …
GO:0050776	GO:0050776	regulation of immune response	GOBP	515	0.201459	1.22319	up	2.77905e-10	3.94069e-08	71, 972, 301, 330, 100133941, 3122, 3320, 3107, 1308, 3428, 998, 966, 7037, 2896, 4179, 801, 5708, 10094, 10092, 3115, 3383, 7412, 975, 716, 3659, 715, 7805, 7128, 5062, 10787, 5690, 1525, 3572, 53833, 10093, 55845, 3716, 8780, 4582, 8673, 5682, 10552, 10006, 51752, 861, 23170, 1893, 5691, 2, 3965, 59338, 6464, 5359, 6363, 8525, 164, 64332, 5788, 5713, 51043, 4067, 80149, 9976, 3689, 604, 6352, 5…
GO:0030216	GO:0030216	keratinocyte differentiation	GOBP	121	-0.356705	0.699979	down	3.48527e-10	4.78732e-08	3853, 3860, 301, 64065, 1832, 2810, 3868, 1825, 6707, 3728, 1475, 1830, 5317, 3854, 360, 8626, 1824, 6699, 6698, 3664, 6700, 5493, 826, 823, 286887, 1001, 2125, 182, 5275, 3855, 6703, 11187, 1969, 7051, 5652, 861, 6704, 3516, 3713, 29841, 10626, 84283, 8796, 5604, 1828, 84518, 192666, 6093, 204219, 3858, 1513, 23254, 7053, 60485, 144501, 5318, 2296, 7421, 64919
GO:0009653	GO:0009653	anatomical structure morphogenesis	GOBP	1562	0.132606	1.1418	up	3.66918e-10	4.78732e-08	3853, 71, 301, 3315, 64065, 4070, 1832, 3868, 302, 3728, 226, 3320, 928, 6382, 6152, 2316, 6303, 360, 7314, 6678, 8626, 682, 6277, 3655, 10653, 50848, 688, 6281, 5307, 998, 1173, 1999, 4478, 6774, 2335, 7037, 2896, 1284, 1282, 1889, 5268, 823, 4057, 824, 2261, 5708, 4780, 10890, 10509, 1291, 4076, 3685, 9368, 2034, 10075, 3371, 8766, 4854, 3065, 182, 80781, 6659, 23580, 6692, 3383, 3557, 9314, 49…
GO:0044281	GO:0044281	small molecule metabolic process	GOBP	1452	-0.152508	0.858552	down	3.69007e-10	4.78732e-08	972, 301, 226, 2171, 2950, 6513, 4946, 682, 8542, 6319, 445, 1718, 5500, 10728, 5223, 7295, 6720, 5901, 5226, 801, 5708, 1622, 7086, 9524, 2222, 128, 142, 217, 51727, 2194, 493, 6535, 3487, 7175, 6241, 10327, 3692, 2746, 3486, 10776, 5690, 1969, 8473, 9612, 4953, 2739, 6888, 3615, 2773, 3949, 3157, 2224, 51094, 5352, 90007, 4245, 10762, 9444, 207, 3099, 5682, 262, 7157, 2987, 5499, 26471, 4125, 9…
GO:0042773	GO:0042773	ATP synthesis coupled electron transport	GOBP	131	-0.411084	0.662931	down	3.71372e-10	4.78732e-08	7384, 51142, 1337, 1327, 54205, 7388, 27069, 1329, 1537, 1340, 4715, 1351, 1349, 4710, 6391, 4711, 9377, 126328, 7386, 27089, 10975, 4713, 4706, 29796, 4709, 4708, 4695, 4728, 4707, 374291, 57017, 4717, 55967, 4701
GO:0042775	GO:0042775	mitochondrial ATP synthesis coupled electron transport	GOBP	131	-0.411084	0.662931	down	3.71372e-10	4.78732e-08	7384, 51142, 1337, 1327, 54205, 7388, 27069, 1329, 1537, 1340, 4715, 1351, 1349, 4710, 6391, 4711, 9377, 126328, 7386, 27089, 10975, 4713, 4706, 29796, 4709, 4708, 4695, 4728, 4707, 374291, 57017, 4717, 55967, 4701
GO:0015980	GO:0015980	energy derivation by oxidation of organic compounds	GOBP	293	-0.294717	0.744742	down	4.04457e-10	5.12071e-08	5500, 801, 7384, 51142, 1337, 1327, 54205, 7388, 27069, 1329, 3572, 1537, 1340, 4715, 1351, 4609, 207, 7157, 1349, 5499, 4710, 6391, 2820, 4711, 2932, 9377, 126328, 7386, 55276, 1743, 27089, 178, 79085, 10975, 2108, 6390, 5504, 4713, 4706, 2109, 29796, 2997, 8801, 4709, 5836, 3419, 4708, 4695, 4728, 5257, 4707, 374291, 57017, 4717, 2632, 79751, 55967, 9650, 80025, 5261, 5509, 4701, 847, 3643, 525…
GO:0060759	GO:0060759	regulation of response to cytokine stimulus	GOBP	123	0.347839	1.416	up	5.14836e-10	6.40383e-08	972, 330, 100133941, 2950, 7850, 3557, 9314, 7852, 6091, 7805, 7128, 3304, 3716, 861, 23170, 1893, 5788, 3977, 2621, 204851, 6352, 7186, 7185, 329, 64135, 857, 3665, 8567, 1435, 7444, 54765, 3717, 8651, 3554, 11240, 10019, 22900, 11274, 3455, 10555, 558
GO:0048523	GO:0048523	negative regulation of cellular process	GOBP	3680	0.105593	1.11137	up	5.26358e-10	6.43427e-08	3853, 972, 301, 3315, 4070, 2810, 5478, 330, 7534, 1476, 3868, 6282, 302, 3728, 1475, 2171, 928, 5317, 2950, 1655, 7431, 2316, 4946, 7314, 6678, 8626, 23650, 3428, 7555, 3655, 10653, 50848, 1974, 688, 1981, 445, 3068, 3664, 1718, 3337, 5307, 999, 998, 1173, 1999, 23204, 7879, 3159, 6774, 4792, 292, 7037, 7295, 2896, 6720, 5268, 831, 4057, 4179, 801, 8655, 5708, 2029, 4780, 382, 1622, 79718, 5055,…
GO:0048699	GO:0048699	generation of neurons	GOBP	785	0.166368	1.18101	up	5.58306e-10	6.70913e-08	6280, 3320, 7431, 6152, 2316, 7314, 682, 6277, 3655, 1981, 4673, 999, 998, 6774, 2335, 2896, 4780, 382, 10890, 10509, 4076, 9368, 3371, 8766, 4854, 3065, 182, 6659, 6692, 9314, 7412, 7852, 6091, 2288, 3956, 7155, 5756, 5062, 1857, 10787, 83999, 1969, 6422, 5108, 950, 54845, 3572, 3276, 8301, 4853, 3949, 22809, 23787, 6929, 5396, 10519, 27020, 207, 7157, 6405, 861, 3397, 10611, 1894, 5176, 3516, 6…
GO:0001959	GO:0001959	regulation of cytokine-mediated signaling pathway	GOBP	115	0.352628	1.4228	up	6.7668e-10	7.99611e-08	972, 330, 100133941, 2950, 7850, 3557, 7852, 6091, 7805, 7128, 3304, 3716, 861, 23170, 1893, 5788, 3977, 2621, 204851, 6352, 7186, 7185, 329, 857, 3665, 8567, 1435, 7444, 54765, 3717, 8651, 3554, 11240, 10019, 22900, 11274, 3455, 10555, 558
GO:0002520	GO:0002520	immune system development	GOBP	596	0.18296	1.20077	up	7.66492e-10	8.84732e-08	972, 301, 302, 3122, 3428, 8581, 998, 6774, 4792, 7037, 4057, 4179, 5708, 4780, 10537, 359948, 2034, 142, 3065, 182, 6659, 678, 2194, 9314, 7412, 23218, 975, 3659, 3956, 7128, 3304, 3692, 7163, 5690, 1969, 6422, 2739, 3276, 8301, 4853, 4791, 6929, 11051, 51621, 10519, 4609, 56262, 5682, 7157, 118, 861, 29766, 2120, 5691, 3516, 3965, 5292, 1030, 3280, 6363, 3930, 64332, 5788, 165918, 25946, 8879, …
GO:0006955	GO:0006955	immune response	GOBP	1333	0.138614	1.14868	up	7.73673e-10	8.84732e-08	6279, 3853, 6280, 71, 972, 301, 1832, 5478, 330, 1476, 3868, 6282, 302, 3728, 226, 100133941, 2171, 1508, 3122, 3320, 5660, 5317, 2950, 3107, 7431, 1308, 23650, 3428, 8542, 445, 10383, 3664, 163351, 998, 966, 7879, 6774, 5223, 7037, 2896, 967, 823, 4057, 4179, 801, 8655, 5708, 6892, 10094, 51806, 10092, 10890, 10537, 5036, 6590, 3115, 3685, 10075, 7850, 182, 23580, 2040, 2760, 3383, 3557, 7412, 3…
GO:0034097	GO:0034097	response to cytokine	GOBP	859	0.162728	1.17672	up	8.37487e-10	9.42506e-08	972, 301, 5478, 330, 7534, 302, 100133941, 3122, 3320, 6382, 2950, 3107, 7431, 7314, 6678, 3428, 1974, 688, 445, 3068, 3664, 163351, 998, 4478, 6774, 4792, 292, 2335, 7037, 5355, 824, 5708, 4780, 5055, 10537, 10594, 3115, 5887, 7850, 1026, 4171, 23580, 678, 2194, 3383, 3557, 9314, 7412, 3936, 27316, 5783, 10755, 7852, 6091, 7175, 3659, 9806, 7805, 7128, 3304, 9235, 5062, 5690, 6422, 3572, 6888, 7…
GO:0048731	GO:0048731	system development	GOBP	2856	0.108269	1.11435	up	8.60437e-10	9.53203e-08	6279, 3853, 6280, 71, 3860, 972, 301, 3315, 64065, 4070, 1832, 2810, 7534, 3868, 1825, 302, 6707, 3728, 100133941, 1475, 1830, 3122, 3320, 928, 5660, 5317, 6382, 2950, 114569, 3854, 1655, 6513, 4637, 7431, 6152, 2316, 5052, 6303, 360, 7314, 6678, 10521, 8626, 682, 6277, 3428, 3655, 10653, 688, 1824, 1981, 8581, 445, 6699, 54407, 6698, 4673, 3664, 1718, 3337, 5307, 999, 998, 1173, 1999, 4478, 6700…
GO:0010646	GO:0010646	regulation of cell communication	GOBP	2324	0.116425	1.12347	up	9.98861e-10	1.08953e-07	6279, 6280, 972, 301, 3315, 5478, 330, 7534, 3728, 100133941, 2171, 3320, 2950, 1655, 6513, 2316, 7314, 8626, 3655, 50848, 488, 999, 998, 1999, 7879, 6774, 4792, 292, 2335, 7037, 7295, 6720, 967, 823, 4057, 2261, 4179, 801, 8655, 5708, 2029, 4780, 382, 79718, 1001, 10537, 1452, 3685, 9368, 7850, 142, 8766, 4854, 3065, 182, 6659, 25897, 7417, 3383, 3557, 9516, 1107, 9314, 493, 9927, 5783, 389, 893…
GO:2000026	GO:2000026	regulation of multicellular organismal development	GOBP	694	0.170374	1.18575	up	1.01931e-09	1.09498e-07	972, 301, 3315, 2810, 3728, 100133941, 3122, 360, 6678, 8626, 50848, 4673, 6774, 4792, 2335, 2896, 1284, 4057, 4179, 4780, 10509, 1001, 4076, 8766, 3065, 182, 6659, 6692, 678, 9314, 493, 5275, 7852, 3339, 6091, 3659, 7128, 3304, 3692, 1969, 6422, 5108, 54845, 3572, 3276, 4853, 3949, 3716, 51621, 10519, 27020, 4609, 1634, 207, 3099, 4094, 7157, 118, 4077, 6405, 861, 26471, 3397, 1739, 5176, 1893, …
GO:0045333	GO:0045333	cellular respiration	GOBP	223	-0.323988	0.723259	down	1.12506e-09	1.19055e-07	7384, 51142, 1337, 1327, 54205, 7388, 27069, 1329, 1537, 1340, 4715, 1351, 1349, 4710, 6391, 2820, 4711, 9377, 126328, 7386, 1743, 27089, 79085, 10975, 2108, 6390, 4713, 4706, 2109, 29796, 8801, 4709, 3419, 4708, 4695, 4728, 4707, 374291, 57017, 4717, 79751, 55967, 9650, 80025, 4701, 847, 81889
GO:0006351	GO:0006351	transcription, DNA-templated	GOBP	2868	0.114649	1.12148	up	1.27141e-09	1.32563e-07	6279, 6280, 972, 5478, 3728, 1655, 2316, 7314, 10521, 8626, 23650, 3428, 7555, 3655, 688, 26298, 3068, 3664, 3337, 5307, 999, 1999, 3159, 6774, 4792, 7037, 7295, 6720, 1284, 4057, 5708, 4780, 79718, 6628, 5036, 359948, 51142, 2034, 9124, 1026, 142, 23468, 4854, 3065, 182, 6659, 1029, 3383, 9516, 1107, 9314, 493, 27316, 8932, 23019, 975, 6595, 25824, 7175, 3659, 7128, 6241, 23326, 3304, 1822, 1857…
GO:0030334	GO:0030334	regulation of cell migration	GOBP	519	0.193271	1.21321	up	1.35233e-09	1.38957e-07	71, 972, 301, 3315, 4070, 3868, 6282, 3728, 2950, 57402, 2316, 6678, 3655, 999, 4478, 6774, 2335, 2896, 4780, 382, 10509, 3685, 9368, 8766, 182, 3383, 9314, 493, 286077, 389, 7852, 975, 6091, 2771, 5912, 3486, 1969, 6422, 8751, 51094, 397, 284340, 10519, 1634, 207, 9748, 6405, 4680, 57111, 23603, 9982, 5176, 1893, 11151, 1460, 3488, 655, 154810, 3965, 7082, 6363, 6317, 5788, 7076, 4067, 3912, 544…
GO:0006415	GO:0006415	translational termination	GOBP	79	-0.395015	0.67367	down	1.37816e-09	1.39588e-07	1984, 51504, 11222, 51253, 51021, 54998, 54460, 65993, 57129, 64960, 6182, 90480, 55052, 51073, 51081, 28998, 10573, 79590, 65003, 56945, 64928, 122704, 64975, 51264, 6183, 54948, 84340, 118487, 219927, 64976, 51650, 55239, 55168, 116541
GO:0030155	GO:0030155	regulation of cell adhesion	GOBP	440	0.205097	1.22764	up	1.46433e-09	1.45081e-07	71, 972, 301, 4070, 3728, 100133941, 3122, 928, 2316, 3655, 10653, 50848, 445, 6281, 5500, 999, 998, 2335, 7037, 4179, 3115, 3685, 3371, 182, 6659, 1029, 3383, 3557, 9314, 7412, 7852, 975, 3659, 9806, 7805, 3956, 1366, 5062, 1969, 6422, 8751, 3572, 53833, 2065, 397, 3716, 4582, 10519, 207, 9748, 4680, 2319, 861, 23603, 1307, 1739, 9267, 11151, 655, 3965, 7082, 3280, 2932, 6363, 64332, 5788, 57178…
GO:0032774	GO:0032774	RNA biosynthetic process	GOBP	2879	0.114089	1.12085	up	1.47331e-09	1.45081e-07	6279, 6280, 972, 5478, 3728, 1655, 2316, 7314, 10521, 8626, 23650, 3428, 7555, 3655, 1974, 688, 26298, 3068, 3664, 3337, 5307, 999, 1999, 3159, 6774, 4792, 7037, 7295, 6720, 1284, 4057, 5708, 4780, 79718, 6628, 5036, 359948, 51142, 2034, 9124, 1026, 142, 23468, 4854, 3065, 182, 6659, 1029, 3383, 9516, 1107, 9314, 493, 27316, 8932, 23019, 975, 6595, 25824, 7175, 3659, 7128, 6241, 23326, 3304, 1822…
GO:0007275	GO:0007275	multicellular organism development	GOBP	3174	0.103898	1.10949	up	1.55433e-09	1.48674e-07	6279, 3853, 6280, 71, 3860, 972, 301, 3315, 64065, 4070, 1832, 2810, 7534, 3868, 1825, 302, 6707, 3728, 100133941, 1475, 1830, 3122, 3320, 928, 5660, 5317, 6382, 2950, 114569, 3854, 1655, 6513, 4637, 7431, 6152, 2316, 5052, 6303, 360, 7314, 6678, 10521, 8626, 682, 6277, 3428, 3655, 10653, 50848, 688, 1824, 26298, 1981, 8581, 445, 6699, 54407, 6698, 4673, 3664, 1718, 3337, 5307, 999, 998, 1173, 19…
GO:0097659	GO:0097659	nucleic acid-templated transcription	GOBP	2874	0.113965	1.12071	up	1.5718e-09	1.48674e-07	6279, 6280, 972, 5478, 3728, 1655, 2316, 7314, 10521, 8626, 23650, 3428, 7555, 3655, 1974, 688, 26298, 3068, 3664, 3337, 5307, 999, 1999, 3159, 6774, 4792, 7037, 7295, 6720, 1284, 4057, 5708, 4780, 79718, 6628, 5036, 359948, 51142, 2034, 9124, 1026, 142, 23468, 4854, 3065, 182, 6659, 1029, 3383, 9516, 1107, 9314, 493, 27316, 8932, 23019, 975, 6595, 25824, 7175, 3659, 7128, 6241, 23326, 3304, 1822…
GO:0032543	GO:0032543	mitochondrial translation	GOBP	111	-0.376168	0.686487	down	1.57415e-09	1.48674e-07	7284, 11222, 51253, 51021, 54998, 54460, 65993, 85476, 57129, 64960, 6182, 90480, 55052, 51073, 51081, 28998, 10573, 79590, 65003, 56945, 64928, 122704, 64975, 51264, 55157, 4701, 6183, 54948, 84340, 118487, 26995, 219927, 64976, 51650, 55168, 116541
GO:0010604	GO:0010604	positive regulation of macromolecule metabolic process	GOBP	2565	0.111692	1.11817	up	1.59368e-09	1.48674e-07	6279, 6280, 71, 972, 301, 3315, 64065, 5478, 330, 302, 3728, 100133941, 3320, 5317, 1655, 7431, 4946, 7314, 10521, 8626, 1984, 3428, 7555, 3655, 688, 26298, 1981, 54407, 3664, 5307, 10728, 999, 998, 1999, 4478, 7879, 3159, 6774, 4792, 2335, 7037, 7295, 2896, 6720, 1889, 967, 4057, 2261, 4179, 801, 4780, 79718, 1001, 3115, 1452, 51142, 2034, 10075, 9124, 1026, 3371, 142, 54205, 4854, 3065, 182, 64…
GO:0006952	GO:0006952	defense response	GOBP	1033	0.153586	1.16601	up	1.64128e-09	1.51126e-07	6279, 3853, 6280, 972, 301, 330, 3868, 3122, 3320, 6382, 2950, 57402, 3107, 7431, 2316, 10521, 23650, 3428, 50848, 8542, 1981, 445, 10383, 3664, 163351, 998, 1999, 6774, 4792, 2335, 2896, 4057, 4179, 5708, 4780, 10537, 6590, 3115, 7850, 23580, 3383, 3557, 10949, 9314, 7412, 7852, 3339, 975, 3487, 716, 25824, 3659, 715, 7805, 7128, 9235, 5062, 5690, 1969, 10318, 8751, 3572, 7297, 4853, 50506, 5383…
GO:1902105	GO:1902105	regulation of leukocyte differentiation	GOBP	145	0.315808	1.37137	up	1.77162e-09	1.61036e-07	972, 301, 3122, 4057, 4179, 6659, 678, 3659, 6422, 4853, 4609, 861, 3965, 6363, 64332, 5788, 57178, 51043, 4067, 80149, 56998, 2621, 760, 604, 4254, 10456, 6654, 4860, 2200, 864, 3665, 920, 22890, 5295, 1435, 4602, 6777, 9770, 3718, 28959, 3635, 9308, 914, 3111, 8651, 10875, 7048, 1960, 286410, 54440, 2124, 558
GO:0051252	GO:0051252	regulation of RNA metabolic process	GOBP	2879	0.111333	1.11777	up	1.92929e-09	1.73148e-07	6279, 6280, 972, 3315, 5478, 7534, 3728, 5317, 1655, 7431, 2316, 7314, 10521, 8626, 23650, 3428, 7555, 3655, 1974, 688, 26298, 1981, 54407, 3068, 3664, 3337, 5307, 999, 1999, 3159, 6774, 4792, 7037, 7295, 6720, 4057, 5708, 4780, 79718, 5036, 359948, 51142, 2034, 9124, 1026, 142, 23468, 4854, 3065, 182, 6434, 6659, 1029, 678, 3383, 9516, 1107, 10949, 9314, 493, 27316, 8932, 23019, 975, 6595, 25824…
GO:0002684	GO:0002684	positive regulation of immune system process	GOBP	590	0.185021	1.20324	up	2.17002e-09	1.92318e-07	71, 972, 301, 100133941, 3122, 3320, 57402, 360, 3428, 998, 966, 7037, 4179, 5708, 10094, 10092, 3115, 1026, 6659, 3383, 7412, 975, 716, 715, 7805, 3956, 5062, 10787, 5690, 8140, 3572, 4853, 10093, 55845, 8780, 4582, 284340, 207, 8673, 5682, 10552, 10006, 2319, 861, 11151, 5691, 2, 3965, 59338, 3280, 5359, 6363, 8525, 164, 64332, 5788, 5713, 57178, 51043, 57162, 4067, 80149, 56998, 7057, 2621, 76…
GO:0023051	GO:0023051	regulation of signaling	GOBP	2341	0.113531	1.12023	up	2.21711e-09	1.94066e-07	6279, 6280, 972, 301, 3315, 5478, 330, 7534, 302, 3728, 100133941, 2171, 3320, 2950, 1655, 6513, 2316, 5349, 7314, 8626, 3655, 50848, 483, 488, 999, 998, 1999, 7879, 6774, 4792, 292, 2335, 7037, 7295, 6720, 1889, 967, 823, 4057, 2261, 4179, 801, 8655, 5708, 2029, 4780, 382, 79718, 1001, 10537, 1452, 3685, 9368, 7850, 142, 8766, 4854, 3065, 182, 6659, 25897, 7417, 3383, 3557, 9516, 1107, 9314, 493…
GO:0048522	GO:0048522	positive regulation of cellular process	GOBP	4560	0.0989403	1.104	up	2.24788e-09	1.94359e-07	6279, 3853, 6280, 71, 972, 301, 3315, 64065, 4070, 2810, 5478, 330, 7534, 6282, 302, 3728, 100133941, 2171, 3122, 3320, 6382, 2950, 57402, 1655, 7431, 2316, 4946, 7314, 6678, 10521, 8626, 1984, 6277, 3428, 7555, 3655, 50848, 688, 26298, 1981, 483, 445, 54407, 6281, 4673, 3664, 5307, 10728, 999, 998, 1999, 23204, 4478, 7879, 3159, 6774, 4792, 292, 2335, 1192, 7037, 7295, 826, 2896, 6720, 5901, 188…
GO:2000112	GO:2000112	regulation of cellular macromolecule biosynthetic process	GOBP	2991	0.108832	1.11497	up	2.42048e-09	2.06761e-07	6279, 6280, 972, 3315, 5478, 6282, 3728, 3320, 1655, 7431, 2316, 7314, 10521, 8626, 23650, 1984, 3428, 7555, 3655, 1974, 688, 26298, 1981, 3068, 3664, 3337, 5307, 5500, 10728, 999, 998, 1999, 3159, 6774, 4792, 7037, 7295, 6720, 4057, 5708, 4780, 1622, 79718, 5036, 4076, 359948, 51142, 2034, 9528, 9124, 1026, 142, 23468, 4854, 3065, 182, 6659, 1029, 678, 3383, 9516, 1107, 9314, 493, 27316, 8932, 2…
GO:0045595	GO:0045595	regulation of cell differentiation	GOBP	878	0.150388	1.16229	up	2.78174e-09	2.34792e-07	972, 301, 4070, 2810, 100133941, 3122, 1655, 2316, 360, 10521, 8626, 50848, 688, 1981, 6281, 4673, 998, 6774, 4792, 2335, 1192, 2896, 4057, 4179, 5708, 4780, 10509, 5036, 4076, 3685, 142, 8766, 3065, 182, 6659, 6692, 678, 9314, 5275, 7852, 6091, 3659, 9806, 3304, 3692, 3486, 5690, 6422, 5108, 54845, 3572, 1289, 3276, 4853, 3949, 51094, 1048, 6929, 11051, 51621, 10519, 27020, 4609, 207, 5682, 4094…
GO:1902531	GO:1902531	regulation of intracellular signal transduction	GOBP	1224	0.139135	1.14928	up	2.86505e-09	2.38979e-07	6279, 6280, 972, 3315, 5478, 330, 7534, 100133941, 3320, 2950, 1655, 2316, 7314, 8626, 50848, 998, 4792, 2335, 7037, 7295, 4057, 2261, 4780, 382, 10537, 9368, 142, 3065, 7417, 3383, 9516, 1107, 9314, 493, 9927, 5783, 389, 51246, 7852, 975, 6091, 3487, 10134, 7805, 3956, 2771, 7128, 10276, 3304, 1857, 3486, 1969, 171177, 6422, 8473, 8795, 10318, 29979, 3276, 4853, 57636, 2065, 51094, 397, 10550, 8…
GO:0010556	GO:0010556	regulation of macromolecule biosynthetic process	GOBP	3020	0.107941	1.11398	up	3.01427e-09	2.48502e-07	6279, 6280, 972, 3315, 5478, 6282, 3728, 3320, 2950, 1655, 7431, 2316, 7314, 10521, 8626, 23650, 1984, 3428, 7555, 3655, 1974, 688, 26298, 1981, 3068, 3664, 3337, 5307, 5500, 10728, 999, 998, 1999, 3159, 6774, 4792, 7037, 7295, 6720, 4057, 5708, 4780, 1622, 79718, 5036, 4076, 359948, 51142, 2034, 9528, 9124, 1026, 142, 23468, 4854, 3065, 182, 6659, 1029, 678, 3383, 9516, 1107, 9314, 493, 27316, 8…
GO:0022008	GO:0022008	neurogenesis	GOBP	864	0.153683	1.16612	up	3.21076e-09	2.61658e-07	6279, 6280, 301, 3320, 928, 2950, 7431, 6152, 2316, 7314, 682, 6277, 3655, 1981, 4673, 999, 998, 6774, 2335, 2896, 4780, 382, 10890, 10509, 4076, 9368, 3371, 8766, 4854, 3065, 182, 6659, 6692, 9314, 7412, 7852, 6091, 2288, 3956, 7155, 5756, 5062, 1857, 10787, 83999, 1969, 6422, 5108, 950, 54845, 3572, 3276, 8301, 4853, 3949, 2065, 22809, 23787, 6929, 5396, 10519, 27020, 207, 7157, 6405, 861, 3397…
GO:0007399	GO:0007399	nervous system development	GOBP	1290	0.131979	1.14108	up	4.13732e-09	3.33336e-07	6279, 6280, 301, 7534, 3320, 928, 2950, 114569, 6513, 7431, 6152, 2316, 7314, 8626, 682, 6277, 3655, 10653, 1981, 54407, 4673, 3337, 5307, 999, 998, 6774, 2335, 2896, 1282, 801, 8655, 4780, 382, 6628, 10092, 10890, 10509, 4076, 9368, 3371, 8766, 4854, 3065, 182, 6434, 6659, 6692, 9314, 7412, 493, 7852, 3339, 6091, 2288, 6595, 9806, 3956, 7155, 51599, 5756, 5062, 1822, 55970, 1857, 2746, 10787, 83…
GO:0070126	GO:0070126	mitochondrial translational termination	GOBP	65	-0.405056	0.66694	down	4.20489e-09	3.34974e-07	11222, 51253, 51021, 54998, 54460, 65993, 57129, 64960, 6182, 90480, 55052, 51073, 51081, 28998, 10573, 79590, 65003, 56945, 64928, 122704, 64975, 51264, 6183, 54948, 84340, 118487, 219927, 64976, 51650, 55168, 116541
GO:0098542	GO:0098542	defense response to other organism	GOBP	733	0.169874	1.18516	up	4.45773e-09	3.5117e-07	6279, 3853, 6280, 972, 301, 330, 3868, 3122, 3320, 57402, 3107, 7431, 2316, 10521, 23650, 3428, 8542, 445, 10383, 3664, 163351, 998, 2896, 4057, 4179, 5708, 10537, 6590, 3115, 23580, 3383, 7412, 716, 3659, 715, 7128, 5062, 5690, 1969, 8751, 7297, 4853, 3716, 8780, 4582, 8673, 5682, 51752, 7157, 2634, 26472, 23170, 10346, 9341, 4502, 23406, 11151, 5691, 3516, 2, 3965, 6464, 5359, 6363, 164, 5788, …
GO:0001525	GO:0001525	angiogenesis	GOBP	302	0.236493	1.2668	up	4.60766e-09	3.58992e-07	71, 301, 3315, 302, 3728, 2316, 6303, 6678, 682, 688, 998, 2335, 2896, 1284, 1282, 4780, 3685, 2034, 182, 80781, 9314, 493, 7852, 3339, 6091, 7128, 1969, 6422, 8751, 4853, 3716, 284340, 10519, 1634, 207, 3099, 51752, 861, 3397, 800, 9982, 5176, 1893, 3516, 154810, 7082, 6464, 80149, 10016, 7057, 2113, 204851, 3689, 5335, 22905, 1942, 7070, 6672, 5764, 11235, 7410, 4804, 9990, 4240, 10451, 23166, …
GO:0022900	GO:0022900	electron transport chain	GOBP	170	-0.331671	0.717723	down	4.65941e-09	3.59078e-07	7384, 51142, 1337, 1327, 128, 217, 54205, 7388, 10327, 27069, 1329, 1537, 1340, 4715, 1351, 1349, 4710, 6391, 1347, 2820, 4711, 9377, 126328, 7386, 27089, 10975, 2108, 6390, 80777, 4713, 4706, 84419, 2109, 29796, 4709, 4708, 4695, 1536, 4728, 4707, 374291, 57017, 4717, 79751, 55967, 2877, 57019, 4701, 231
GO:1903039	GO:1903039	positive regulation of leukocyte cell-cell adhesion	GOBP	116	0.330353	1.39146	up	5.40807e-09	4.12292e-07	972, 301, 100133941, 3122, 998, 7037, 4179, 3115, 6659, 3383, 7412, 975, 3956, 5062, 3572, 207, 2319, 861, 11151, 3965, 3280, 6363, 64332, 5788, 57178, 51043, 4067, 2113, 3689, 604, 6352, 1604, 9466, 7070, 8764, 4860, 864, 857, 3109, 920, 6366, 22890, 5295, 4602, 6777, 3718, 140885, 9308, 916, 8651, 23308, 8915, 7048, 81704, 1960, 1326, 2534, 54440
GO:0140053	GO:0140053	mitochondrial gene expression	GOBP	134	-0.346915	0.706865	down	5.55045e-09	4.18646e-07	7284, 11222, 51253, 51021, 54998, 54460, 65993, 85476, 57129, 2309, 64960, 9238, 6182, 90480, 55052, 51073, 51081, 28998, 10573, 79590, 65003, 56945, 64928, 122704, 64975, 51264, 55157, 4701, 6183, 54948, 84340, 118487, 26995, 219927, 54802, 400916, 64976, 51650, 55168, 116541
GO:0019219	GO:0019219	regulation of nucleobase-containing compound metabolic process	GOBP	3109	0.105338	1.11109	up	6.11361e-09	4.52761e-07	6279, 6280, 972, 3315, 5478, 7534, 3728, 3320, 5317, 1655, 7431, 2316, 7314, 10521, 8626, 23650, 3428, 7555, 3655, 1974, 688, 26298, 1981, 54407, 3068, 3664, 3337, 5307, 10728, 999, 1999, 3159, 6774, 4792, 5223, 7037, 7295, 6720, 4057, 5708, 4780, 79718, 5036, 359948, 51142, 2034, 9124, 1026, 142, 23468, 4854, 3065, 182, 6434, 6659, 1029, 678, 3383, 9516, 1107, 10949, 9314, 493, 27316, 8932, 2301…
GO:0070661	GO:0070661	leukocyte proliferation	GOBP	144	0.305159	1.35684	up	6.15094e-09	4.52761e-07	972, 301, 100133941, 2950, 4478, 7037, 4179, 3115, 1026, 7412, 975, 3659, 7128, 3572, 53833, 7157, 1739, 11151, 3965, 3280, 6363, 5788, 51043, 57162, 4067, 604, 6352, 596, 1604, 4254, 9466, 6654, 8764, 4860, 7133, 10451, 5880, 3109, 920, 472, 1435, 51237, 653499, 148022, 6777, 11119, 3251, 973, 3718, 958, 3635, 1436, 916, 5585, 23308, 5532, 2629, 5595, 7048, 81704, 2534, 54440, 8660
GO:0048468	GO:0048468	cell development	GOBP	1030	0.139903	1.15016	up	6.19433e-09	4.52761e-07	6279, 6280, 4070, 2810, 302, 3320, 6382, 2950, 7431, 6152, 2316, 7314, 8626, 682, 6277, 3655, 10653, 50848, 688, 6281, 4673, 3664, 488, 999, 998, 4478, 2335, 2896, 4057, 8655, 4780, 382, 10890, 10509, 4076, 3685, 9368, 2034, 1026, 3371, 8766, 4854, 3065, 182, 80781, 6659, 6692, 2194, 3383, 9314, 23218, 7852, 6091, 2288, 6595, 3956, 7155, 51599, 5756, 5062, 1857, 10787, 83999, 1969, 6422, 5108, 95…
GO:0030217	GO:0030217	T cell differentiation	GOBP	123	0.328246	1.38853	up	6.96088e-09	5.03598e-07	972, 301, 3122, 6774, 4179, 6659, 678, 3659, 7157, 861, 3965, 6363, 64332, 5788, 57178, 51043, 80149, 604, 596, 5971, 6654, 4860, 864, 920, 8324, 22890, 4602, 6777, 3718, 9308, 914, 916, 3111, 8651, 10875, 5532, 2629, 6095, 7048, 5293, 925, 1960, 57580, 54440, 64919
GO:0048856	GO:0048856	anatomical structure development	GOBP	3600	0.0974689	1.10238	up	7.27827e-09	5.21242e-07	6279, 3853, 6280, 71, 3860, 972, 301, 3315, 64065, 4070, 1832, 2810, 7534, 3868, 1825, 302, 6707, 3728, 226, 100133941, 1475, 2171, 1508, 1830, 3122, 3320, 928, 5660, 5317, 6382, 2950, 114569, 3854, 1655, 6513, 4637, 7431, 6152, 2316, 5052, 6303, 1308, 360, 7314, 6678, 10521, 8626, 682, 6277, 3428, 3655, 10653, 50848, 688, 1824, 26298, 1981, 8581, 445, 6699, 54407, 6698, 6281, 4673, 3664, 1718, 4…
GO:0045540	GO:0045540	regulation of cholesterol biosynthetic process	GOBP	34	-0.522981	0.592751	down	7.93673e-09	5.57143e-07	6319, 6720, 5901, 2222, 2194, 3157, 2224, 6713, 3156, 3422, 4047, 1595, 10613, 4802, 10654, 1717, 4597, 4598
GO:0106118	GO:0106118	regulation of sterol biosynthetic process	GOBP	34	-0.522981	0.592751	down	7.93673e-09	5.57143e-07	6319, 6720, 5901, 2222, 2194, 3157, 2224, 6713, 3156, 3422, 4047, 1595, 10613, 4802, 10654, 1717, 4597, 4598
GO:0048534	GO:0048534	hematopoietic or lymphoid organ development	GOBP	562	0.174694	1.19088	up	9.3896e-09	6.52669e-07	972, 301, 302, 3122, 3428, 8581, 998, 6774, 4792, 7037, 4057, 4179, 5708, 4780, 10537, 359948, 2034, 142, 3065, 182, 6659, 678, 2194, 9314, 7412, 23218, 975, 3659, 3956, 3304, 3692, 7163, 5690, 1969, 6422, 2739, 3276, 8301, 4853, 4791, 6929, 11051, 51621, 10519, 4609, 56262, 5682, 7157, 118, 861, 29766, 2120, 5691, 3516, 3965, 5292, 1030, 3280, 6363, 3930, 64332, 5788, 25946, 8879, 5713, 57178, 7…
GO:0031326	GO:0031326	regulation of cellular biosynthetic process	GOBP	3097	0.102886	1.10836	up	1.1054e-08	7.609e-07	6279, 6280, 972, 301, 3315, 5478, 6282, 3728, 2171, 3320, 1655, 7431, 2316, 7314, 10521, 8626, 23650, 1984, 3428, 7555, 3655, 1974, 688, 26298, 1981, 445, 3068, 3664, 3337, 5307, 5500, 10728, 999, 998, 1999, 3159, 6774, 4792, 7037, 7295, 6720, 4057, 824, 8655, 5708, 4780, 1622, 79718, 1001, 5036, 4076, 359948, 51142, 2034, 9528, 9124, 1026, 142, 23468, 4854, 3065, 182, 6659, 1029, 678, 3383, 9516…
GO:0045619	GO:0045619	regulation of lymphocyte differentiation	GOBP	87	0.364152	1.43929	up	1.16561e-08	7.87656e-07	972, 301, 3122, 4179, 6659, 678, 3659, 6422, 861, 3965, 6363, 64332, 5788, 57178, 51043, 80149, 2621, 604, 6654, 4860, 864, 22890, 4602, 6777, 3718, 3635, 9308, 914, 3111, 8651, 10875, 7048, 1960, 286410, 54440, 558
GO:0045087	GO:0045087	innate immune response	GOBP	555	0.178903	1.1959	up	1.16649e-08	7.87656e-07	6279, 6280, 972, 301, 330, 3868, 3122, 3320, 3107, 7431, 23650, 3428, 8542, 445, 10383, 3664, 163351, 998, 2896, 4057, 4179, 5708, 10537, 6590, 3115, 23580, 3383, 7412, 716, 3659, 715, 7128, 5062, 5690, 8751, 7297, 3716, 8780, 4582, 5682, 51752, 7157, 2634, 26472, 23170, 10346, 9341, 4502, 11151, 5691, 2, 3965, 5359, 6363, 164, 81603, 5713, 4067, 51667, 56897, 200315, 6352, 10133, 10188, 1604, 22…
GO:0010033	GO:0010033	response to organic substance	GOBP	2365	0.106966	1.1129	up	1.22203e-08	8.17374e-07	6279, 6280, 972, 301, 3315, 5478, 330, 7534, 6132, 302, 3728, 100133941, 1508, 3122, 3320, 928, 6382, 2950, 57402, 3107, 1655, 6513, 7431, 2316, 360, 7314, 6678, 10521, 8626, 682, 3428, 3655, 10653, 50848, 1974, 688, 6319, 8581, 445, 3068, 3664, 163351, 488, 3337, 999, 998, 4478, 6774, 4792, 292, 2335, 7037, 6720, 5355, 1284, 1282, 967, 4057, 2706, 824, 2261, 801, 8655, 5708, 4780, 10094, 382, 12…
GO:0048646	GO:0048646	anatomical structure formation involved in morphogenesis	GOBP	584	0.172505	1.18828	up	1.30902e-08	8.67381e-07	71, 301, 3315, 64065, 302, 3728, 928, 2316, 6303, 6678, 8626, 682, 10653, 688, 998, 2335, 2896, 1284, 1282, 824, 4780, 1291, 3685, 2034, 3065, 182, 80781, 6659, 6692, 9314, 493, 23019, 23218, 7852, 3339, 975, 6091, 7128, 1857, 1969, 6422, 8751, 1289, 4853, 4791, 3716, 284340, 10519, 1634, 207, 86, 3099, 51752, 7157, 1465, 861, 5898, 3281, 29766, 3397, 800, 9982, 5176, 1893, 3516, 655, 154810, 529…
GO:0032943	GO:0032943	mononuclear cell proliferation	GOBP	127	0.312393	1.36669	up	1.43218e-08	9.40197e-07	972, 301, 100133941, 4478, 7037, 4179, 3115, 1026, 7412, 975, 3659, 3572, 53833, 7157, 1739, 11151, 3965, 3280, 6363, 5788, 51043, 57162, 4067, 604, 6352, 596, 1604, 9466, 6654, 8764, 4860, 7133, 10451, 5880, 3109, 920, 472, 1435, 51237, 653499, 148022, 6777, 11119, 3251, 973, 3718, 958, 3635, 916, 5585, 23308, 5532, 7048, 81704, 2534, 54440, 8660
GO:0006357	GO:0006357	regulation of transcription by RNA polymerase II	GOBP	1674	0.124184	1.13222	up	1.44783e-08	9.41751e-07	3728, 1655, 7314, 10521, 8626, 23650, 3428, 7555, 3655, 688, 26298, 3068, 3664, 3337, 5307, 1999, 3159, 6774, 4792, 7295, 6720, 5708, 4780, 79718, 359948, 51142, 2034, 9124, 1026, 142, 23468, 4854, 3065, 182, 6659, 9516, 1107, 9314, 493, 27316, 8932, 23019, 975, 6595, 7175, 3659, 1822, 1857, 5690, 4060, 8473, 9612, 10318, 2739, 51274, 4853, 4791, 9324, 22809, 9531, 57018, 6929, 4582, 5396, 29128,…
GO:0050863	GO:0050863	regulation of T cell activation	GOBP	170	0.28337	1.3276	up	1.49022e-08	9.58885e-07	972, 301, 100133941, 3122, 998, 7037, 4179, 3115, 6659, 7412, 975, 3659, 7805, 3956, 5062, 3572, 53833, 207, 2319, 861, 1739, 11151, 3965, 3280, 6363, 64332, 5788, 57178, 51043, 57162, 4067, 80149, 604, 6352, 1604, 9466, 7070, 6654, 8764, 4860, 7133, 864, 5880, 857, 3109, 920, 6366, 22890, 5295, 4602, 653499, 6777, 3718, 140885, 9308, 914, 916, 3111, 8651, 10875, 23308, 8915, 7048, 81704, 1960, 1…
GO:0098754	GO:0098754	detoxification	GOBP	55	-0.434853	0.64736	down	1.50122e-08	9.58885e-07	6280, 2950, 5052, 7295, 4780, 128, 25824, 10327, 50506, 53905, 4502, 655, 5292, 4501, 51780, 84817, 94241, 4258, 1728, 140809, 4259, 2643, 57016, 2877, 4257, 847
GO:0040011	GO:0040011	locomotion	GOBP	1136	0.139688	1.14991	up	1.5251e-08	9.65441e-07	6279, 6280, 71, 972, 301, 3315, 4070, 5478, 3868, 6273, 6282, 3728, 100133941, 928, 6382, 2950, 57402, 6152, 2316, 6678, 682, 3655, 10653, 50848, 483, 999, 998, 4478, 6774, 2335, 2896, 5355, 967, 4780, 10094, 382, 10092, 10509, 3685, 9368, 9124, 11034, 8766, 4854, 182, 2196, 3383, 9314, 7412, 493, 3936, 286077, 389, 10755, 7852, 975, 6091, 9806, 1366, 7155, 2771, 7128, 390, 10276, 5912, 3486, 107…
GO:0030182	GO:0030182	neuron differentiation	GOBP	705	0.158247	1.17146	up	1.64822e-08	1.03415e-06	6280, 3320, 7431, 6152, 2316, 7314, 682, 6277, 3655, 1981, 999, 998, 6774, 2335, 2896, 4780, 382, 10890, 10509, 4076, 9368, 3371, 8766, 4854, 3065, 182, 6659, 9314, 7412, 7852, 6091, 2288, 3956, 7155, 5756, 5062, 1857, 10787, 83999, 1969, 6422, 950, 54845, 3276, 8301, 4853, 22809, 23787, 6929, 5396, 10519, 27020, 207, 6405, 861, 3397, 10611, 1894, 5176, 3516, 655, 4976, 6464, 3280, 2932, 57534, 7…
GO:0000902	GO:0000902	cell morphogenesis	GOBP	579	0.171177	1.1867	up	2.05855e-08	1.27528e-06	301, 4070, 226, 3320, 6152, 2316, 7314, 6678, 682, 6277, 10653, 50848, 6281, 998, 4478, 2335, 10890, 10509, 4076, 3685, 9368, 8766, 4854, 80781, 23580, 3383, 389, 23218, 7852, 6091, 7155, 390, 5062, 1857, 10787, 1969, 11135, 8301, 4853, 3915, 10519, 27020, 118, 6405, 57111, 23603, 3397, 55023, 10611, 1739, 1894, 9341, 11151, 655, 4976, 6464, 3280, 2932, 7408, 25946, 4781, 3912, 4089, 9175, 54910,…
GO:0048870	GO:0048870	cell motility	GOBP	1012	0.1425	1.15315	up	2.0865e-08	1.27528e-06	6279, 6280, 71, 972, 301, 3315, 4070, 5478, 3868, 6273, 6282, 3728, 100133941, 928, 6382, 2950, 57402, 2316, 6678, 682, 3655, 10653, 50848, 483, 999, 998, 4478, 6774, 2335, 2896, 967, 4780, 10094, 382, 10092, 10509, 3685, 9368, 9124, 11034, 8766, 182, 2196, 3383, 9314, 7412, 493, 3936, 286077, 389, 10755, 7852, 975, 6091, 9806, 1366, 7155, 2771, 7128, 390, 10276, 5912, 3486, 10787, 1969, 171177, …
GO:0051674	GO:0051674	localization of cell	GOBP	1012	0.1425	1.15315	up	2.0865e-08	1.27528e-06	6279, 6280, 71, 972, 301, 3315, 4070, 5478, 3868, 6273, 6282, 3728, 100133941, 928, 6382, 2950, 57402, 2316, 6678, 682, 3655, 10653, 50848, 483, 999, 998, 4478, 6774, 2335, 2896, 967, 4780, 10094, 382, 10092, 10509, 3685, 9368, 9124, 11034, 8766, 182, 2196, 3383, 9314, 7412, 493, 3936, 286077, 389, 10755, 7852, 975, 6091, 9806, 1366, 7155, 2771, 7128, 390, 10276, 5912, 3486, 10787, 1969, 171177, …
GO:0009893	GO:0009893	positive regulation of metabolic process	GOBP	2784	0.101306	1.10662	up	2.17468e-08	1.31782e-06	6279, 6280, 71, 972, 301, 3315, 64065, 5478, 330, 302, 3728, 100133941, 2171, 3320, 5317, 2950, 1655, 7431, 4946, 7314, 10521, 8626, 1984, 3428, 7555, 3655, 688, 26298, 6319, 1981, 445, 54407, 3664, 5307, 10728, 999, 998, 1999, 4478, 7879, 3159, 6774, 4792, 2335, 7037, 7295, 2896, 6720, 1889, 967, 4057, 824, 2261, 4179, 801, 4780, 79718, 1001, 3115, 1452, 51142, 2034, 10075, 9528, 9124, 1026, 337…
GO:0050864	GO:0050864	regulation of B cell activation	GOBP	57	0.423792	1.52774	up	2.22153e-08	1.3348e-06	972, 7037, 1026, 678, 975, 7805, 7128, 6422, 5788, 57162, 4067, 604, 596, 9466, 10451, 472, 51237, 148022, 6777, 958, 3635, 5585, 286410, 54440, 8660
GO:0030183	GO:0030183	B cell differentiation	GOBP	63	0.399211	1.49065	up	2.45738e-08	1.4641e-06	359948, 678, 7412, 3956, 7163, 6422, 4853, 6929, 56262, 7157, 3516, 5788, 604, 7528, 596, 22890, 472, 5295, 6777, 973, 5450, 3718, 3635, 286410, 55619
GO:0034341	GO:0034341	response to interferon-gamma	GOBP	139	0.306389	1.35851	up	2.54324e-08	1.50263e-06	972, 3122, 3107, 7431, 445, 3664, 163351, 998, 10537, 3115, 23580, 3383, 7412, 3659, 3716, 7157, 2634, 10346, 9341, 4502, 3965, 6363, 81603, 51667, 6352, 6672, 3660, 3665, 1613, 6366, 958, 4261, 140885, 2643, 3120, 3717, 8651, 112936, 10475, 6812, 6737, 3118
GO:0045935	GO:0045935	positive regulation of nucleobase-containing compound metabolic process	GOBP	1300	0.126896	1.1353	up	2.76205e-08	1.61843e-06	972, 3728, 3320, 1655, 7314, 10521, 8626, 3428, 7555, 3655, 688, 26298, 54407, 3664, 5307, 10728, 999, 1999, 3159, 6774, 4792, 7037, 6720, 4780, 79718, 51142, 2034, 9124, 142, 4854, 3065, 182, 6434, 6659, 678, 9516, 9314, 27316, 23019, 975, 6595, 3659, 25849, 23326, 26528, 1857, 4060, 6422, 8473, 10318, 8301, 4791, 9324, 22809, 6929, 4582, 5396, 29128, 11051, 51621, 22916, 4609, 1634, 207, 26354,…
GO:0045893	GO:0045893	positive regulation of transcription, DNA-templated	GOBP	1090	0.13568	1.14532	up	2.82039e-08	1.62574e-06	972, 3728, 7314, 10521, 8626, 3428, 7555, 3655, 688, 26298, 3664, 5307, 999, 1999, 3159, 6774, 4792, 6720, 4780, 79718, 51142, 2034, 9124, 142, 4854, 3065, 182, 6659, 9516, 9314, 27316, 975, 6595, 3659, 23326, 1857, 4060, 6422, 8473, 10318, 8301, 4791, 9324, 22809, 6929, 4582, 5396, 29128, 51621, 4609, 1634, 207, 26354, 86, 4094, 7157, 3038, 9792, 1388, 861, 26471, 55023, 2120, 10346, 79755, 3516…
GO:1903508	GO:1903508	positive regulation of nucleic acid-templated transcription	GOBP	1090	0.13568	1.14532	up	2.82039e-08	1.62574e-06	972, 3728, 7314, 10521, 8626, 3428, 7555, 3655, 688, 26298, 3664, 5307, 999, 1999, 3159, 6774, 4792, 6720, 4780, 79718, 51142, 2034, 9124, 142, 4854, 3065, 182, 6659, 9516, 9314, 27316, 975, 6595, 3659, 23326, 1857, 4060, 6422, 8473, 10318, 8301, 4791, 9324, 22809, 6929, 4582, 5396, 29128, 51621, 4609, 1634, 207, 26354, 86, 4094, 7157, 3038, 9792, 1388, 861, 26471, 55023, 2120, 10346, 79755, 3516…
GO:0050870	GO:0050870	positive regulation of T cell activation	GOBP	106	0.32779	1.3879	up	2.97521e-08	1.70115e-06	972, 301, 100133941, 3122, 998, 7037, 4179, 3115, 6659, 7412, 975, 3956, 5062, 3572, 207, 2319, 861, 11151, 3965, 3280, 6363, 64332, 5788, 57178, 51043, 4067, 604, 6352, 1604, 9466, 7070, 8764, 4860, 864, 857, 3109, 920, 6366, 22890, 5295, 4602, 6777, 3718, 140885, 9308, 916, 8651, 23308, 8915, 7048, 81704, 1960, 1326, 2534, 54440
GO:0008544	GO:0008544	epidermis development	GOBP	208	-0.255592	0.774458	down	3.28211e-08	1.86161e-06	3853, 3860, 301, 64065, 1832, 2810, 3868, 1825, 6707, 3728, 1475, 2171, 1830, 5317, 3854, 1308, 360, 8626, 1824, 6699, 6698, 3664, 488, 6700, 2012, 5493, 826, 823, 286887, 51806, 1001, 9368, 2125, 3065, 182, 9314, 5275, 3855, 6703, 11187, 1969, 54845, 7051, 5652, 2319, 861, 6704, 79755, 3488, 3516, 3280, 57822, 3713, 29841, 4089, 10626, 11078, 596, 5017, 94234, 6654, 646, 4804, 84283, 8796, 5467,…
GO:0048584	GO:0048584	positive regulation of response to stimulus	GOBP	1431	0.122845	1.13071	up	3.31858e-08	1.86736e-06	6279, 6280, 71, 972, 301, 3315, 5478, 330, 3728, 100133941, 2171, 3122, 3320, 57402, 1655, 2316, 7314, 8626, 3428, 50848, 998, 1999, 966, 3159, 6774, 4792, 2335, 7037, 7295, 2896, 967, 4057, 2261, 4179, 5708, 4780, 10094, 79718, 10092, 1001, 10537, 3115, 9368, 142, 182, 6659, 1029, 3383, 9516, 389, 8932, 51246, 10755, 7852, 975, 6091, 3487, 716, 10134, 715, 7805, 3956, 2771, 7128, 10276, 3304, 50…
GO:0071345	GO:0071345	cellular response to cytokine stimulus	GOBP	782	0.150517	1.16243	up	3.66491e-08	2.046e-06	972, 301, 5478, 330, 7534, 302, 100133941, 3122, 3320, 6382, 2950, 3107, 7431, 7314, 3428, 1974, 688, 445, 3068, 3664, 163351, 998, 4478, 6774, 4792, 292, 2335, 7037, 5355, 824, 5708, 4780, 5055, 10594, 3115, 5887, 7850, 1026, 4171, 23580, 678, 2194, 3383, 3557, 9314, 7412, 3936, 27316, 5783, 10755, 7852, 6091, 7175, 3659, 9806, 7805, 7128, 3304, 9235, 5062, 5690, 6422, 3572, 6888, 7297, 50506, 5…
GO:0030097	GO:0030097	hemopoiesis	GOBP	537	0.170818	1.18628	up	3.81762e-08	2.11461e-06	972, 301, 302, 3122, 3428, 8581, 998, 6774, 4792, 7037, 4057, 4179, 5708, 4780, 10537, 359948, 2034, 142, 3065, 182, 6659, 678, 2194, 9314, 7412, 23218, 975, 3659, 3956, 3304, 3692, 7163, 5690, 1969, 6422, 2739, 3276, 8301, 4853, 6929, 11051, 51621, 10519, 4609, 56262, 5682, 7157, 118, 861, 29766, 2120, 5691, 3516, 3965, 5292, 1030, 3280, 6363, 3930, 64332, 5788, 25946, 8879, 5713, 57178, 7994, 5…
GO:0046651	GO:0046651	lymphocyte proliferation	GOBP	126	0.304153	1.35548	up	4.28559e-08	2.35401e-06	972, 301, 100133941, 4478, 7037, 4179, 3115, 1026, 7412, 975, 3659, 3572, 53833, 7157, 1739, 11151, 3965, 3280, 6363, 5788, 51043, 57162, 4067, 604, 6352, 596, 1604, 9466, 6654, 8764, 4860, 7133, 10451, 5880, 3109, 920, 472, 51237, 653499, 148022, 6777, 11119, 3251, 973, 3718, 958, 3635, 916, 5585, 23308, 5532, 7048, 81704, 2534, 54440, 8660
GO:1902680	GO:1902680	positive regulation of RNA biosynthetic process	GOBP	1091	0.133774	1.14313	up	4.31624e-08	2.35401e-06	972, 3728, 7314, 10521, 8626, 3428, 7555, 3655, 688, 26298, 3664, 5307, 999, 1999, 3159, 6774, 4792, 6720, 4780, 79718, 51142, 2034, 9124, 142, 4854, 3065, 182, 6659, 9516, 9314, 27316, 975, 6595, 3659, 23326, 1857, 4060, 6422, 8473, 10318, 8301, 4791, 9324, 22809, 6929, 4582, 5396, 29128, 51621, 4609, 1634, 207, 26354, 86, 4094, 7157, 3038, 9792, 1388, 861, 26471, 55023, 2120, 10346, 79755, 3516…
GO:0001775	GO:0001775	cell activation	GOBP	843	0.140096	1.15038	up	4.35415e-08	2.35656e-06	6279, 6280, 71, 972, 301, 3315, 1832, 5478, 7534, 1476, 6282, 302, 3728, 226, 100133941, 2171, 1508, 3122, 3320, 928, 5660, 5317, 2950, 3107, 2316, 5052, 50848, 688, 8581, 10383, 998, 966, 4478, 7879, 6774, 5223, 2335, 1192, 7037, 2896, 967, 823, 4057, 4179, 8655, 5708, 51806, 10092, 10890, 10537, 5036, 6590, 3115, 359948, 3685, 10075, 1026, 6659, 2040, 2760, 678, 3383, 7412, 3936, 23218, 975, 36…
GO:0051241	GO:0051241	negative regulation of multicellular organismal process	GOBP	463	0.177596	1.19434	up	4.83037e-08	2.59449e-06	972, 301, 4070, 3728, 100133941, 928, 2950, 6678, 8626, 488, 2335, 2896, 1284, 4057, 5055, 10509, 1001, 7850, 9314, 493, 3339, 6091, 80223, 3659, 7805, 2771, 7128, 1992, 83999, 1969, 6422, 5108, 5327, 53833, 3949, 51094, 397, 27020, 4609, 1634, 7157, 6405, 861, 23603, 7072, 3397, 79755, 5176, 1893, 1460, 3488, 3516, 655, 3965, 3280, 2932, 51123, 5788, 6497, 7076, 4781, 3156, 51043, 28951, 4067, 8…
GO:0006414	GO:0006414	translational elongation	GOBP	108	-0.329874	0.719014	down	5.84135e-08	3.11392e-06	1984, 7284, 11222, 9775, 51253, 51021, 54998, 54460, 65993, 85476, 57129, 64960, 6182, 90480, 55052, 51073, 51081, 28998, 10573, 79590, 65003, 56945, 64928, 122704, 64975, 51264, 6183, 54948, 118487, 219927, 64976, 51650, 55168, 116541
GO:0035295	GO:0035295	tube development	GOBP	563	0.16655	1.18122	up	5.96097e-08	3.15397e-06	71, 301, 3315, 4070, 302, 3728, 100133941, 6382, 2316, 6303, 7314, 6678, 8626, 682, 10653, 688, 445, 998, 2335, 2896, 6720, 1284, 1282, 2706, 4780, 3685, 2034, 1026, 3371, 182, 80781, 6659, 6692, 9314, 493, 7852, 3339, 6091, 7128, 1857, 1969, 6422, 8751, 3572, 4853, 3716, 284340, 5396, 10519, 4609, 9444, 1634, 207, 3099, 21, 51752, 5499, 861, 5898, 3397, 800, 1739, 9982, 5176, 1893, 1460, 3488, 3…
GO:0051254	GO:0051254	positive regulation of RNA metabolic process	GOBP	1181	0.128056	1.13662	up	6.22481e-08	3.25527e-06	972, 3728, 1655, 7314, 10521, 8626, 3428, 7555, 3655, 688, 26298, 54407, 3664, 5307, 999, 1999, 3159, 6774, 4792, 6720, 4780, 79718, 51142, 2034, 9124, 142, 4854, 3065, 182, 6434, 6659, 678, 9516, 9314, 27316, 23019, 975, 6595, 3659, 23326, 26528, 1857, 4060, 6422, 8473, 10318, 8301, 4791, 9324, 22809, 6929, 4582, 5396, 29128, 11051, 51621, 22916, 4609, 1634, 207, 26354, 86, 51504, 4094, 7157, 30…
GO:0022409	GO:0022409	positive regulation of cell-cell adhesion	GOBP	144	0.286176	1.33133	up	6.24424e-08	3.25527e-06	972, 301, 100133941, 3122, 50848, 998, 7037, 4179, 3115, 6659, 3383, 7412, 975, 3956, 5062, 3572, 3716, 207, 4680, 2319, 861, 11151, 655, 3965, 7082, 3280, 6363, 64332, 5788, 57178, 51043, 4067, 2113, 3689, 604, 6352, 1604, 9466, 2525, 7070, 8764, 10630, 4860, 864, 857, 8728, 3109, 920, 5420, 6366, 22890, 5295, 4602, 6777, 3718, 140885, 9308, 916, 8651, 23308, 8915, 10370, 7048, 81704, 1960, 1326…
GO:0030154	GO:0030154	cell differentiation	GOBP	2348	0.0995683	1.10469	up	6.46269e-08	3.34456e-06	6279, 3853, 6280, 3860, 972, 301, 64065, 4070, 1832, 2810, 3868, 1825, 302, 6707, 3728, 100133941, 1475, 1508, 1830, 3122, 3320, 928, 5660, 5317, 6382, 2950, 7171, 3854, 1655, 7431, 6152, 2316, 360, 7314, 10521, 8626, 682, 6277, 3428, 3655, 10653, 50848, 688, 1824, 26298, 1981, 8581, 6699, 6698, 6281, 4673, 3664, 488, 5307, 999, 998, 1999, 4478, 6700, 6774, 4792, 2335, 5493, 1192, 7037, 826, 2896…
GO:0070887	GO:0070887	cellular response to chemical stimulus	GOBP	2351	0.101989	1.10737	up	6.69461e-08	3.43948e-06	6279, 6280, 972, 301, 3315, 5478, 330, 7534, 6132, 302, 3728, 100133941, 1508, 3122, 3320, 6382, 2950, 57402, 3107, 1655, 6513, 7431, 2316, 5052, 360, 7314, 10521, 8626, 682, 3428, 3655, 10653, 50848, 1974, 688, 445, 54407, 3068, 3664, 163351, 488, 10728, 999, 998, 4478, 6774, 4792, 292, 2335, 7037, 7295, 6720, 5355, 1284, 1282, 967, 4057, 2706, 824, 2261, 8655, 5708, 4780, 10094, 382, 5055, 1089…
GO:0051173	GO:0051173	positive regulation of nitrogen compound metabolic process	GOBP	2247	0.103037	1.10853	up	6.99266e-08	3.56676e-06	6279, 6280, 972, 64065, 5478, 330, 3728, 100133941, 3320, 1655, 7431, 4946, 7314, 10521, 8626, 1984, 3428, 7555, 3655, 688, 26298, 1981, 445, 54407, 3664, 5307, 10728, 999, 1999, 4478, 7879, 3159, 6774, 4792, 2335, 7037, 7295, 2896, 6720, 4057, 824, 2261, 801, 4780, 79718, 1452, 51142, 2034, 10075, 9124, 1026, 142, 54205, 4854, 3065, 182, 6434, 6659, 25897, 678, 3383, 9516, 9314, 493, 27316, 2301…
GO:0051240	GO:0051240	positive regulation of multicellular organismal process	GOBP	717	0.151195	1.16322	up	7.15829e-08	3.62516e-06	972, 301, 3315, 302, 3728, 2171, 3122, 3320, 8626, 3428, 6319, 4673, 488, 6774, 2335, 7037, 2896, 4057, 4179, 4780, 4076, 3115, 2034, 142, 8766, 3065, 182, 6659, 6692, 3383, 9314, 9927, 7852, 975, 6091, 3659, 7805, 2771, 3304, 64114, 4060, 8140, 8473, 3572, 4853, 53833, 4791, 2065, 51094, 3716, 8780, 284340, 10519, 27020, 4609, 207, 3099, 8673, 861, 5176, 1893, 3516, 655, 3965, 5292, 7082, 4976, …
GO:1903706	GO:1903706	regulation of hemopoiesis	GOBP	214	0.241312	1.27292	up	7.37951e-08	3.71069e-06	972, 301, 3122, 6774, 4792, 4057, 4179, 3065, 182, 6659, 678, 3659, 3304, 3692, 6422, 3276, 4853, 51621, 10519, 4609, 861, 3965, 6363, 64332, 5788, 57178, 51043, 4067, 80149, 56998, 7057, 2113, 2621, 760, 604, 116151, 4254, 57095, 10456, 6654, 5764, 2309, 4860, 2200, 864, 3665, 920, 23186, 22890, 5295, 1435, 4602, 6777, 9770, 3718, 28959, 11143, 3635, 9308, 914, 3111, 8651, 10875, 7048, 80349, 10…
GO:1990748	GO:1990748	cellular detoxification	GOBP	51	-0.424928	0.653817	down	8.74668e-08	4.36718e-06	6280, 2950, 5052, 7295, 4780, 128, 25824, 10327, 50506, 53905, 655, 5292, 51780, 84817, 94241, 4258, 1728, 140809, 4259, 2643, 57016, 2877, 4257, 847
GO:0009605	GO:0009605	response to external stimulus	GOBP	1711	0.111276	1.1177	up	9.75909e-08	4.83684e-06	6279, 3853, 6280, 972, 301, 3315, 5478, 330, 3868, 3728, 100133941, 3122, 3320, 928, 2950, 57402, 3107, 6513, 7431, 6152, 2316, 360, 6678, 10521, 23650, 682, 3428, 50848, 8542, 1824, 1981, 445, 54407, 10383, 3664, 163351, 488, 5500, 998, 3159, 4792, 5493, 2896, 6720, 5355, 967, 4057, 2706, 824, 4179, 801, 5708, 2029, 4780, 5055, 10509, 10537, 10594, 6590, 3115, 3685, 1327, 1026, 128, 3371, 4854, …
GO:0030335	GO:0030335	positive regulation of cell migration	GOBP	321	0.208472	1.2318	up	9.87616e-08	4.83684e-06	71, 972, 301, 3315, 6282, 57402, 2316, 6678, 3655, 6774, 2335, 2896, 4780, 382, 10509, 3685, 8766, 3383, 286077, 389, 7852, 2771, 284340, 10519, 207, 6405, 4680, 57111, 9982, 11151, 3488, 655, 3965, 7082, 6363, 6317, 5788, 4067, 3912, 54453, 80149, 10016, 7057, 2113, 2621, 54910, 6352, 2260, 5335, 596, 9943, 4254, 4318, 6239, 23332, 7070, 5764, 11235, 1793, 8764, 10630, 5880, 1839, 857, 4249, 105…
GO:0040012	GO:0040012	regulation of locomotion	GOBP	577	0.164287	1.17855	up	9.89199e-08	4.83684e-06	71, 972, 301, 3315, 4070, 3868, 6282, 3728, 2950, 57402, 2316, 6678, 3655, 10653, 999, 4478, 6774, 2335, 2896, 4780, 382, 10509, 3685, 9368, 8766, 182, 3383, 9314, 493, 286077, 389, 7852, 975, 6091, 9806, 1366, 2771, 5912, 3486, 1969, 6422, 8751, 50506, 2065, 51094, 53905, 397, 284340, 10519, 1634, 207, 9748, 6405, 4680, 57111, 23603, 9982, 5176, 1893, 11151, 1460, 3488, 655, 154810, 3965, 7082, …
GO:0006928	GO:0006928	movement of cell or subcellular component	GOBP	1290	0.124342	1.1324	up	1.00167e-07	4.86427e-06	6279, 6280, 71, 972, 301, 3315, 4070, 1832, 5478, 3868, 6273, 6282, 3728, 100133941, 928, 6382, 2950, 7171, 57402, 4637, 7431, 6152, 2316, 7314, 6678, 682, 3655, 10653, 50848, 1824, 483, 488, 7170, 999, 998, 4478, 6774, 2335, 2896, 967, 8655, 4780, 10094, 382, 10092, 10509, 3685, 9368, 9124, 11034, 8766, 4854, 182, 2196, 3383, 9314, 7412, 493, 3936, 286077, 389, 10755, 7852, 975, 6091, 9806, 1366…
GO:0090181	GO:0090181	regulation of cholesterol metabolic process	GOBP	39	-0.468439	0.625979	down	1.02884e-07	4.96225e-06	6319, 6720, 5901, 2222, 2194, 3157, 2224, 6713, 3156, 3422, 4047, 1595, 10613, 4802, 10654, 1717, 4597, 4598
GO:2000145	GO:2000145	regulation of cell motility	GOBP	553	0.16534	1.17979	up	1.1767e-07	5.63705e-06	71, 972, 301, 3315, 4070, 3868, 6282, 3728, 2950, 57402, 2316, 6678, 3655, 10653, 999, 4478, 6774, 2335, 2896, 4780, 382, 10509, 3685, 9368, 8766, 182, 3383, 9314, 493, 286077, 389, 7852, 975, 6091, 9806, 1366, 2771, 5912, 3486, 1969, 6422, 8751, 50506, 2065, 51094, 53905, 397, 284340, 10519, 1634, 207, 9748, 6405, 4680, 57111, 23603, 9982, 5176, 1893, 11151, 1460, 3488, 655, 154810, 3965, 7082, …
GO:0035239	GO:0035239	tube morphogenesis	GOBP	477	0.175901	1.19232	up	1.23285e-07	5.86639e-06	71, 301, 3315, 4070, 302, 3728, 2316, 6303, 6678, 8626, 682, 10653, 688, 998, 2335, 2896, 1284, 1282, 4780, 3685, 2034, 3371, 182, 80781, 6659, 6692, 9314, 493, 7852, 3339, 6091, 7128, 1857, 1969, 6422, 8751, 4853, 3716, 284340, 5396, 10519, 4609, 9444, 1634, 207, 3099, 51752, 5499, 861, 5898, 3397, 800, 1739, 9982, 5176, 1893, 1460, 3516, 655, 154810, 7082, 4976, 6464, 3280, 57534, 57822, 7408, …
GO:0048869	GO:0048869	cellular developmental process	GOBP	2409	0.0966018	1.10142	up	1.24466e-07	5.88309e-06	6279, 3853, 6280, 3860, 972, 301, 64065, 4070, 1832, 2810, 3868, 1825, 302, 6707, 3728, 100133941, 1475, 1508, 1830, 3122, 3320, 928, 5660, 5317, 6382, 2950, 7171, 3854, 1655, 7431, 6152, 2316, 360, 7314, 10521, 8626, 682, 6277, 3428, 3655, 10653, 50848, 688, 1824, 26298, 1981, 8581, 6699, 6698, 6281, 4673, 3664, 488, 5307, 999, 998, 1999, 4478, 6700, 3159, 6774, 4792, 2335, 5493, 1192, 7037, 826…
GO:0010557	GO:0010557	positive regulation of macromolecule biosynthetic process	GOBP	1252	0.120935	1.12855	up	1.3116e-07	6.15843e-06	972, 3728, 3320, 7431, 7314, 10521, 8626, 1984, 3428, 7555, 3655, 688, 26298, 1981, 3664, 5307, 10728, 999, 998, 1999, 3159, 6774, 4792, 6720, 4780, 79718, 51142, 2034, 9124, 142, 4854, 3065, 182, 6659, 9516, 9314, 27316, 975, 6595, 3659, 25849, 23326, 3692, 1857, 4060, 6422, 8473, 10318, 3276, 8301, 8087, 4791, 9324, 22809, 6929, 4582, 5396, 29128, 51621, 4609, 1634, 207, 26354, 86, 4094, 7157, …
GO:0060840	GO:0060840	artery development	GOBP	40	0.452245	1.57184	up	1.36565e-07	6.37002e-06	182, 6659, 6091, 5396, 163, 3516, 3280, 57178, 4804, 23129, 5159, 196528, 2022, 10000, 11064, 2296, 5311
GO:1902107	GO:1902107	positive regulation of leukocyte differentiation	GOBP	82	0.354975	1.42614	up	1.42288e-07	6.55081e-06	972, 301, 3122, 4179, 6659, 4853, 861, 3965, 6363, 64332, 5788, 57178, 51043, 56998, 2621, 760, 604, 4254, 10456, 4860, 864, 920, 22890, 1435, 4602, 6777, 3635, 9308, 8651, 7048, 1960, 286410, 54440, 2124, 558
GO:1903708	GO:1903708	positive regulation of hemopoiesis	GOBP	82	0.354975	1.42614	up	1.42288e-07	6.55081e-06	972, 301, 3122, 4179, 6659, 4853, 861, 3965, 6363, 64332, 5788, 57178, 51043, 56998, 2621, 760, 604, 4254, 10456, 4860, 864, 920, 22890, 1435, 4602, 6777, 3635, 9308, 8651, 7048, 1960, 286410, 54440, 2124, 558
GO:0022407	GO:0022407	regulation of cell-cell adhesion	GOBP	237	0.231304	1.26024	up	1.45227e-07	6.64295e-06	972, 301, 100133941, 3122, 928, 10653, 50848, 445, 999, 998, 7037, 4179, 3115, 182, 6659, 3383, 3557, 9314, 7412, 975, 3659, 7805, 3956, 5062, 3572, 53833, 3716, 207, 4680, 2319, 861, 1739, 11151, 655, 3965, 7082, 3280, 6363, 64332, 5788, 57178, 51043, 57162, 4067, 80149, 2113, 3689, 604, 6352, 5270, 1604, 9466, 2525, 7070, 8764, 10630, 4860, 864, 857, 8728, 3109, 920, 23560, 80709, 5420, 6366, 1…
GO:0070663	GO:0070663	regulation of leukocyte proliferation	GOBP	109	0.311049	1.36486	up	1.53691e-07	6.98504e-06	972, 301, 100133941, 2950, 7037, 4179, 3115, 1026, 7412, 975, 3659, 7128, 3572, 53833, 1739, 11151, 3965, 3280, 6363, 5788, 51043, 57162, 4067, 604, 6352, 596, 1604, 4254, 9466, 6654, 8764, 4860, 7133, 10451, 5880, 3109, 920, 472, 1435, 51237, 653499, 148022, 6777, 3718, 958, 3635, 1436, 916, 5585, 23308, 5595, 7048, 54440, 8660
GO:0001817	GO:0001817	regulation of cytokine production	GOBP	415	0.185562	1.2039	up	1.71652e-07	7.74926e-06	972, 301, 3315, 100133941, 3320, 2950, 3428, 50848, 6774, 2335, 4057, 824, 4179, 1001, 3115, 3685, 7850, 9516, 9314, 975, 3659, 7805, 7128, 3304, 1992, 4060, 1969, 8140, 3572, 53833, 4791, 8780, 284340, 27020, 861, 4052, 7072, 3965, 6363, 5788, 28951, 57162, 4067, 80149, 4089, 7057, 2621, 604, 10626, 5552, 83786, 5663, 7528, 22861, 7186, 153579, 9466, 5971, 5603, 8764, 5437, 7133, 64135, 6653, 69…
GO:0007159	GO:0007159	leukocyte cell-cell adhesion	GOBP	194	0.250811	1.28507	up	1.73206e-07	7.74926e-06	6279, 6280, 972, 301, 100133941, 3122, 50848, 445, 998, 4478, 7037, 4179, 3115, 6659, 3383, 9314, 7412, 975, 3659, 7805, 3956, 5062, 10318, 3572, 53833, 207, 2319, 861, 1739, 11151, 655, 3965, 3280, 6363, 64332, 5788, 57178, 51043, 57162, 4067, 80149, 2113, 3689, 604, 6352, 1604, 9466, 7070, 8764, 4860, 864, 5880, 857, 10507, 50512, 6093, 3109, 920, 6366, 22890, 5295, 4602, 653499, 6777, 3718, 14…
GO:0008299	GO:0008299	isoprenoid biosynthetic process	GOBP	22	-0.635988	0.529412	down	1.73784e-07	7.74926e-06	3157, 2224, 3156, 157506, 3422, 4047, 10654, 4597, 79644, 4598
GO:0045765	GO:0045765	regulation of angiogenesis	GOBP	146	0.279961	1.32308	up	1.77305e-07	7.85682e-06	3315, 3728, 6678, 2896, 1284, 4780, 9314, 493, 7852, 3339, 7128, 1969, 6422, 3716, 1634, 3099, 861, 5176, 1893, 7082, 80149, 10016, 7057, 2113, 204851, 3689, 5335, 22905, 1942, 6672, 5764, 23166, 57556, 133, 6093, 4204, 1116, 23129, 1536, 9037, 958, 358, 2041, 1870, 2022, 10000, 161742, 3678, 22846, 23328, 7048, 5293, 5228, 2296, 10365, 5797
GO:0097237	GO:0097237	cellular response to toxic substance	GOBP	52	-0.412487	0.662002	down	1.84288e-07	8.11554e-06	6280, 2950, 5052, 7295, 4780, 128, 25824, 10327, 50506, 53905, 655, 5292, 51780, 84817, 94241, 4258, 1728, 140809, 4259, 2643, 57016, 2877, 4257, 847
GO:1903037	GO:1903037	regulation of leukocyte cell-cell adhesion	GOBP	164	0.264091	1.30225	up	2.11978e-07	9.27733e-06	972, 301, 100133941, 3122, 445, 998, 7037, 4179, 3115, 6659, 3383, 9314, 7412, 975, 3659, 7805, 3956, 5062, 3572, 53833, 207, 2319, 861, 1739, 11151, 3965, 3280, 6363, 64332, 5788, 57178, 51043, 57162, 4067, 80149, 2113, 3689, 604, 6352, 1604, 9466, 7070, 8764, 4860, 864, 857, 3109, 920, 6366, 22890, 5295, 4602, 653499, 6777, 3718, 140885, 9308, 916, 8651, 10875, 23308, 8915, 6387, 7048, 81704, 1…
GO:0045621	GO:0045621	positive regulation of lymphocyte differentiation	GOBP	49	0.417375	1.51797	up	2.26562e-07	9.75988e-06	972, 301, 3122, 4179, 6659, 861, 3965, 6363, 64332, 5788, 57178, 51043, 2621, 604, 4860, 864, 22890, 4602, 6777, 3635, 9308, 8651, 7048, 1960, 286410, 54440, 558
GO:0043207	GO:0043207	response to external biotic stimulus	GOBP	974	0.13396	1.14335	up	2.27134e-07	9.75988e-06	6279, 3853, 6280, 972, 301, 3315, 330, 3868, 100133941, 3122, 3320, 2950, 57402, 3107, 7431, 2316, 6678, 10521, 23650, 3428, 8542, 445, 10383, 3664, 163351, 488, 998, 3159, 4792, 2896, 4057, 2706, 824, 4179, 5708, 10537, 10594, 6590, 3115, 128, 23580, 3383, 9516, 10949, 7412, 7852, 716, 3659, 715, 7128, 5062, 55970, 5690, 1969, 8751, 4953, 7297, 4853, 50506, 4791, 3716, 8780, 4582, 1634, 207, 881…
GO:0051707	GO:0051707	response to other organism	GOBP	974	0.13396	1.14335	up	2.27134e-07	9.75988e-06	6279, 3853, 6280, 972, 301, 3315, 330, 3868, 100133941, 3122, 3320, 2950, 57402, 3107, 7431, 2316, 6678, 10521, 23650, 3428, 8542, 445, 10383, 3664, 163351, 488, 998, 3159, 4792, 2896, 4057, 2706, 824, 4179, 5708, 10537, 10594, 6590, 3115, 128, 23580, 3383, 9516, 10949, 7412, 7852, 716, 3659, 715, 7128, 5062, 55970, 5690, 1969, 8751, 4953, 7297, 4853, 50506, 4791, 3716, 8780, 4582, 1634, 207, 881…
GO:1901617	GO:1901617	organic hydroxy compound biosynthetic process	GOBP	152	-0.303119	0.738511	down	2.54401e-07	1.08657e-05	6319, 1718, 6720, 5901, 1001, 2222, 2194, 10755, 3157, 2224, 6342, 80271, 6713, 6307, 26002, 3930, 3156, 3638, 9563, 3422, 9517, 4047, 3613, 51706, 10682, 1595, 2805, 10613, 4802, 39, 10654, 5341, 5360, 9885, 51477, 1717, 2643, 4929, 1593, 4597, 2629, 5106, 50814, 231, 79644, 27122, 4598, 64768
GO:0009607	GO:0009607	response to biotic stimulus	GOBP	992	0.13172	1.14079	up	2.82282e-07	1.19843e-05	6279, 3853, 6280, 972, 301, 3315, 330, 3868, 100133941, 3122, 3320, 2950, 57402, 3107, 7431, 2316, 6678, 10521, 23650, 3428, 8542, 445, 10383, 3664, 163351, 488, 998, 3159, 4792, 2896, 4057, 2706, 824, 4179, 5708, 10537, 10594, 6590, 3115, 128, 23580, 3383, 9516, 10949, 7412, 7852, 716, 3659, 715, 7805, 7128, 5062, 55970, 5690, 1969, 8751, 4953, 7297, 4853, 50506, 4791, 3716, 8780, 4582, 1634, 20…
GO:0031325	GO:0031325	positive regulation of cellular metabolic process	GOBP	2408	0.0958305	1.10057	up	3.09867e-07	1.30771e-05	6279, 6280, 972, 301, 64065, 5478, 330, 302, 3728, 100133941, 3320, 2950, 1655, 7431, 7314, 10521, 8626, 1984, 3428, 7555, 3655, 688, 26298, 1981, 445, 54407, 3664, 5307, 10728, 999, 998, 1999, 4478, 3159, 6774, 4792, 2335, 7037, 7295, 2896, 6720, 1889, 967, 4057, 824, 2261, 801, 4780, 79718, 1001, 1452, 51142, 2034, 10075, 9528, 9124, 1026, 142, 54205, 4854, 3065, 182, 6434, 6659, 25897, 678, 21…
GO:0001501	GO:0001501	skeletal system development	GOBP	213	0.230518	1.25925	up	3.20037e-07	1.34264e-05	302, 5052, 8626, 5307, 4057, 2261, 6659, 5358, 4060, 1969, 6422, 4853, 5396, 871, 4094, 7157, 861, 633, 9061, 1739, 1893, 655, 9775, 59338, 56172, 5788, 25946, 8879, 6497, 7076, 4781, 157506, 3638, 309, 6259, 84159, 2260, 5663, 25976, 4318, 171023, 51119, 10682, 51320, 5549, 85301, 2200, 864, 10507, 1462, 1116, 91461, 145864, 1954, 9770, 64764, 9968, 2022, 22856, 4040, 399979, 8692, 129642, 9060,…
GO:0006366	GO:0006366	transcription by RNA polymerase II	GOBP	1924	0.107648	1.11366	up	3.57969e-07	1.48703e-05	3728, 1655, 2316, 7314, 10521, 8626, 23650, 3428, 7555, 3655, 688, 26298, 3068, 3664, 3337, 5307, 1999, 3159, 6774, 4792, 7295, 6720, 5708, 4780, 79718, 6628, 359948, 51142, 2034, 9124, 1026, 142, 23468, 4854, 3065, 182, 6659, 9516, 1107, 9314, 493, 27316, 8932, 23019, 975, 6595, 7175, 3659, 1822, 1857, 5690, 4060, 8473, 9612, 10318, 2739, 51274, 4853, 4791, 9324, 22809, 9531, 57018, 6929, 4582, …
GO:0040017	GO:0040017	positive regulation of locomotion	GOBP	341	0.195803	1.21629	up	3.58648e-07	1.48703e-05	71, 972, 301, 3315, 6282, 57402, 2316, 6678, 3655, 6774, 2335, 2896, 4780, 382, 10509, 3685, 8766, 3383, 286077, 389, 7852, 9806, 1366, 2771, 50506, 53905, 284340, 10519, 207, 6405, 4680, 57111, 9982, 11151, 3488, 655, 3965, 7082, 6363, 6317, 5788, 4067, 3912, 54453, 80149, 10016, 7057, 2113, 2621, 54910, 6352, 2260, 5335, 596, 9943, 4254, 4318, 6239, 23332, 7070, 5764, 11235, 1793, 8764, 10630, …
GO:0007507	GO:0007507	heart development	GOBP	271	0.208622	1.23198	up	4.16403e-07	1.71645e-05	1832, 2316, 6678, 998, 2335, 1889, 9124, 1026, 182, 6659, 7412, 8932, 6091, 1525, 8751, 1289, 4853, 2065, 7157, 861, 163, 27101, 10611, 3516, 655, 5292, 10848, 6464, 3280, 57534, 57178, 4089, 5663, 7528, 7029, 171023, 1942, 6654, 5764, 7161, 7168, 1855, 63917, 5467, 7133, 2200, 10439, 5604, 133, 2997, 6093, 8572, 23129, 6548, 8324, 472, 5159, 59343, 4194, 57493, 8463, 1954, 54880, 196528, 55742, …
GO:0045123	GO:0045123	cellular extravasation	GOBP	32	0.496455	1.64289	up	4.85699e-07	1.99052e-05	50848, 3383, 7412, 3689, 9466, 7070, 50512, 6093, 6366, 140885, 3683, 5175, 83483, 3554, 6387, 5293, 6402
GO:0046034	GO:0046034	ATP metabolic process	GOBP	261	-0.234086	0.791294	down	5.65594e-07	2.30463e-05	226, 5223, 7384, 51142, 1337, 1327, 142, 54205, 7388, 7175, 3304, 3692, 27069, 8473, 1329, 1537, 1340, 4715, 1351, 10762, 3099, 7157, 1349, 4710, 26471, 6391, 5903, 1347, 4711, 523, 9611, 9377, 126328, 7386, 27089, 4928, 79085, 5663, 10975, 30968, 4713, 4706, 29796, 4709, 4708, 4695, 4728, 8480, 11164, 4707, 374291, 9688, 57017, 205, 4717, 669, 55967, 4701, 3643, 400916, 230
GO:0016125	GO:0016125	sterol metabolic process	GOBP	126	-0.329112	0.719562	down	5.71574e-07	2.31569e-05	8542, 6319, 1718, 6720, 5901, 2222, 2194, 3949, 3157, 2224, 6713, 6307, 3930, 3156, 3638, 3422, 4047, 51706, 10682, 1595, 5467, 10613, 4802, 39, 10654, 1717, 1593, 4597, 2629, 50814, 847, 84650, 4598, 6820, 6646, 2232
GO:0032944	GO:0032944	regulation of mononuclear cell proliferation	GOBP	98	0.31039	1.36396	up	5.81407e-07	2.34214e-05	972, 301, 100133941, 7037, 4179, 3115, 1026, 7412, 975, 3659, 3572, 53833, 1739, 11151, 3965, 3280, 6363, 5788, 51043, 57162, 4067, 604, 6352, 596, 1604, 9466, 6654, 8764, 4860, 7133, 10451, 5880, 3109, 920, 472, 1435, 51237, 653499, 148022, 6777, 3718, 958, 3635, 916, 5585, 23308, 7048, 54440, 8660
GO:0090287	GO:0090287	regulation of cellular response to growth factor stimulus	GOBP	147	0.274229	1.31552	up	6.24236e-07	2.49994e-05	7314, 967, 493, 10755, 6091, 6422, 4853, 27020, 1634, 7157, 4052, 9982, 3516, 1030, 3280, 6497, 10016, 4089, 7057, 2260, 22905, 4804, 2805, 2200, 8573, 6653, 857, 57556, 387914, 51232, 199731, 2887, 2022, 161742, 3678, 200734, 10370, 7048, 26036, 27122, 50515, 23390
GO:0022603	GO:0022603	regulation of anatomical structure morphogenesis	GOBP	542	0.154261	1.1668	up	6.2763e-07	2.49994e-05	301, 3315, 4070, 3728, 226, 2316, 6678, 50848, 6281, 998, 1173, 4478, 2335, 7037, 2896, 1284, 5708, 4780, 10509, 4076, 9368, 10075, 8766, 23580, 3383, 9314, 493, 389, 7852, 3339, 6091, 7128, 390, 5062, 1857, 5690, 64114, 1969, 6422, 11135, 3716, 10519, 1634, 3099, 5682, 6405, 861, 23603, 163, 3397, 55023, 10611, 1739, 5176, 1893, 11151, 5691, 655, 7082, 4976, 3280, 2932, 57822, 1175, 5713, 80149,…
GO:1901342	GO:1901342	regulation of vasculature development	GOBP	148	0.266341	1.30518	up	6.35985e-07	2.51907e-05	3315, 3728, 6678, 2896, 1284, 4780, 9314, 493, 7852, 3339, 7128, 1969, 6422, 3716, 1634, 3099, 861, 3397, 5176, 1893, 7082, 80149, 10016, 7057, 2113, 204851, 3689, 5335, 22905, 1942, 6672, 5764, 23166, 57556, 133, 6093, 4204, 1116, 23129, 102, 1536, 9037, 958, 358, 2041, 1870, 2022, 10000, 161742, 3678, 22846, 23328, 7048, 5293, 5228, 2296, 10365, 5797
GO:0009889	GO:0009889	regulation of biosynthetic process	GOBP	3159	0.0884463	1.09248	up	7.16696e-07	2.82299e-05	6279, 6280, 972, 301, 3315, 5478, 6282, 3728, 2171, 3320, 2950, 1655, 7431, 2316, 7314, 10521, 8626, 23650, 1984, 3428, 7555, 3655, 1974, 688, 26298, 6319, 1981, 445, 3068, 3664, 3337, 5307, 5500, 10728, 999, 998, 1999, 3159, 6774, 4792, 7037, 7295, 6720, 5901, 4057, 824, 8655, 5708, 4780, 1622, 79718, 1001, 5036, 4076, 359948, 51142, 2034, 9528, 9124, 1026, 2222, 142, 23468, 4854, 3065, 182, 665…
GO:0019430	GO:0019430	removal of superoxide radicals	GOBP	13	-0.702926	0.495135	down	7.80029e-07	3.02208e-05	5052, 4780, 655, 1728, 2643
GO:0071450	GO:0071450	cellular response to oxygen radical	GOBP	13	-0.702926	0.495135	down	7.80029e-07	3.02208e-05	5052, 4780, 655, 1728, 2643
GO:0071451	GO:0071451	cellular response to superoxide	GOBP	13	-0.702926	0.495135	down	7.80029e-07	3.02208e-05	5052, 4780, 655, 1728, 2643
GO:0031328	GO:0031328	positive regulation of cellular biosynthetic process	GOBP	1304	0.111316	1.11775	up	7.86406e-07	3.03023e-05	972, 301, 3728, 3320, 7431, 7314, 10521, 8626, 1984, 3428, 7555, 3655, 688, 26298, 1981, 445, 3664, 5307, 10728, 999, 998, 1999, 3159, 6774, 4792, 6720, 824, 4780, 79718, 1001, 51142, 2034, 9124, 142, 4854, 3065, 182, 6659, 3383, 9516, 9314, 27316, 10755, 975, 6595, 3659, 25849, 23326, 3692, 1857, 10776, 4060, 6422, 8473, 10318, 3276, 8301, 3949, 8087, 4791, 9324, 22809, 6929, 4582, 5396, 29128, …
GO:0001816	GO:0001816	cytokine production	GOBP	444	0.170937	1.18642	up	8.09552e-07	3.10255e-05	6279, 6280, 972, 301, 3315, 100133941, 3320, 2950, 3428, 50848, 6774, 2335, 4057, 824, 4179, 1001, 3115, 3685, 7850, 9516, 9314, 975, 3659, 7805, 7128, 3304, 1992, 4060, 1969, 8140, 3572, 53833, 4791, 8780, 284340, 27020, 861, 4052, 7072, 3965, 6363, 5788, 51043, 28951, 57162, 4067, 80149, 4089, 7057, 2621, 604, 10626, 5552, 83786, 5663, 7528, 1604, 30968, 22861, 7186, 153579, 9466, 5971, 5603, 8…
GO:2000147	GO:2000147	positive regulation of cell motility	GOBP	331	0.190883	1.21032	up	8.21262e-07	3.13051e-05	71, 972, 301, 3315, 6282, 57402, 2316, 6678, 3655, 6774, 2335, 2896, 4780, 382, 10509, 3685, 8766, 3383, 286077, 389, 7852, 9806, 1366, 2771, 50506, 53905, 284340, 10519, 207, 6405, 4680, 57111, 9982, 11151, 3488, 655, 3965, 7082, 6363, 6317, 5788, 4067, 3912, 54453, 80149, 10016, 7057, 2113, 2621, 54910, 6352, 2260, 5335, 596, 9943, 4254, 4318, 6239, 23332, 7070, 5764, 11235, 1793, 8764, 10630, …
GO:0009891	GO:0009891	positive regulation of biosynthetic process	GOBP	1324	0.110694	1.11705	up	8.38073e-07	3.17751e-05	972, 301, 3728, 3320, 7431, 7314, 10521, 8626, 1984, 3428, 7555, 3655, 688, 26298, 1981, 445, 3664, 5307, 10728, 999, 998, 1999, 3159, 6774, 4792, 6720, 824, 4780, 79718, 1001, 51142, 2034, 9124, 142, 4854, 3065, 182, 6659, 3383, 9516, 9314, 27316, 10755, 975, 6595, 3659, 25849, 23326, 3692, 1857, 10776, 4060, 6422, 8473, 10318, 3276, 8301, 3949, 8087, 4791, 9324, 22809, 6929, 4582, 5396, 29128, …
GO:0009887	GO:0009887	animal organ morphogenesis	GOBP	468	0.158925	1.17225	up	8.55299e-07	3.22557e-05	64065, 4070, 1832, 6382, 2316, 360, 8626, 682, 3655, 998, 1173, 1999, 4478, 6774, 5268, 823, 4057, 2261, 5708, 9368, 3371, 3065, 182, 80781, 6659, 3339, 6091, 3983, 7128, 1857, 5690, 1969, 6422, 8751, 1289, 4853, 3915, 5396, 871, 4609, 1634, 5682, 7157, 163, 1739, 5691, 3488, 3516, 655, 9775, 5292, 10848, 59338, 3280, 57534, 57822, 1175, 8879, 6497, 4781, 5713, 57178, 3912, 56998, 4089, 5584, 157…
GO:0003281	GO:0003281	ventricular septum development	GOBP	25	0.501159	1.65063	up	9.16366e-07	3.43758e-05	6659, 6091, 163, 3516, 3280, 4089, 4194, 57493, 60485, 11064, 10818, 10370, 7048
GO:0061448	GO:0061448	connective tissue development	GOBP	110	0.287241	1.33275	up	1.12589e-06	4.20134e-05	7314, 5307, 2261, 4060, 1289, 5396, 871, 4094, 861, 633, 1893, 655, 7076, 4781, 309, 84159, 9517, 51320, 85301, 5467, 864, 6653, 1116, 91461, 5159, 1435, 64764, 22856, 4040, 399979, 8692, 129642, 59, 5595, 7048, 4256, 50515, 9658
GO:0051270	GO:0051270	regulation of cellular component movement	GOBP	591	0.14809	1.15962	up	1.15516e-06	4.27411e-05	71, 972, 301, 3315, 4070, 1832, 3868, 6282, 3728, 928, 2950, 57402, 2316, 6678, 3655, 10653, 1824, 488, 999, 4478, 6774, 2335, 2896, 4780, 382, 10509, 3685, 9368, 8766, 182, 3383, 9314, 493, 286077, 389, 7852, 975, 6091, 9806, 1366, 2771, 5912, 3486, 1969, 6422, 8751, 50506, 2065, 51094, 53905, 397, 284340, 10519, 1634, 207, 9748, 6405, 4680, 57111, 23603, 1739, 9982, 5176, 1893, 11151, 1460, 348…
GO:0008203	GO:0008203	cholesterol metabolic process	GOBP	115	-0.326471	0.721466	down	1.15951e-06	4.27411e-05	8542, 6319, 1718, 6720, 5901, 2222, 2194, 3949, 3157, 2224, 6713, 6307, 3930, 3156, 3638, 3422, 4047, 10682, 1595, 5467, 10613, 4802, 39, 10654, 1717, 1593, 4597, 2629, 50814, 847, 4598, 6820, 6646, 2232
GO:0048872	GO:0048872	homeostasis of number of cells	GOBP	152	0.250392	1.28453	up	1.16347e-06	4.27411e-05	972, 301, 6774, 2034, 6659, 7128, 3304, 3276, 53833, 51621, 207, 118, 29766, 11151, 3965, 4067, 2113, 604, 116151, 596, 4254, 171023, 6654, 2309, 23186, 355, 1435, 6777, 9770, 211, 3718, 79876, 11143, 3635, 10000, 669, 3717, 5585, 5532, 8915, 2629, 5293, 10019, 51542, 10320, 54440, 10365, 55619, 558
GO:0098869	GO:0098869	cellular oxidant detoxification	GOBP	44	-0.413442	0.66137	down	1.19925e-06	4.35475e-05	6280, 2950, 5052, 7295, 4780, 25824, 50506, 53905, 655, 51780, 84817, 94241, 4258, 1728, 140809, 4259, 2643, 2877, 4257, 847
GO:0042098	GO:0042098	T cell proliferation	GOBP	92	0.30702	1.35937	up	1.20943e-06	4.35475e-05	301, 100133941, 4478, 7037, 4179, 3115, 7412, 975, 3659, 3572, 53833, 7157, 1739, 11151, 3965, 3280, 6363, 5788, 51043, 57162, 6352, 1604, 9466, 6654, 8764, 4860, 7133, 5880, 3109, 920, 653499, 6777, 11119, 3718, 916, 23308, 5532, 7048, 81704, 2534, 54440
GO:0010257	GO:0010257	NADH dehydrogenase complex assembly	GOBP	76	-0.413318	0.661452	down	1.20999e-06	4.35475e-05	4715, 4710, 4711, 126328, 4713, 4706, 28976, 4709, 4708, 4695, 4728, 4707, 374291, 4717, 55967, 51295, 4701
GO:0032981	GO:0032981	mitochondrial respiratory chain complex I assembly	GOBP	76	-0.413318	0.661452	down	1.20999e-06	4.35475e-05	4715, 4710, 4711, 126328, 4713, 4706, 28976, 4709, 4708, 4695, 4728, 4707, 374291, 4717, 55967, 51295, 4701
GO:0033108	GO:0033108	mitochondrial respiratory chain complex assembly	GOBP	88	-0.384661	0.680681	down	1.27462e-06	4.56418e-05	4715, 4710, 4711, 126328, 7386, 4713, 4706, 28976, 4709, 4708, 4695, 4728, 4707, 374291, 10063, 4717, 55967, 51295, 4701
GO:1902652	GO:1902652	secondary alcohol metabolic process	GOBP	123	-0.315866	0.729157	down	1.36343e-06	4.85764e-05	8542, 6319, 1718, 6720, 5901, 2222, 2194, 3949, 3157, 2224, 6713, 6307, 3930, 3156, 3638, 3422, 4047, 10682, 1595, 5467, 10613, 4802, 39, 10654, 3419, 1717, 1593, 4597, 2629, 50814, 847, 4598, 6820, 6646, 2232
GO:0007005	GO:0007005	mitochondrion organization	GOBP	476	-0.177258	0.837564	down	1.51338e-06	5.36493e-05	2810, 7534, 3320, 8626, 292, 7037, 6720, 801, 51142, 2034, 10075, 142, 54205, 3998, 7417, 9927, 10134, 27069, 1525, 4715, 9531, 1634, 207, 3099, 7157, 4710, 1347, 25994, 4711, 9520, 23593, 4976, 2932, 79017, 26355, 59286, 126328, 7386, 55737, 2011, 3064, 10133, 596, 30968, 4318, 7029, 10456, 2101, 64422, 7161, 4713, 56993, 401505, 6742, 4706, 26517, 282991, 5880, 28976, 10645, 55486, 64423, 55669…
GO:0051272	GO:0051272	positive regulation of cellular component movement	GOBP	342	0.185071	1.2033	up	1.52582e-06	5.38211e-05	71, 972, 301, 3315, 6282, 57402, 2316, 6678, 3655, 6774, 2335, 2896, 4780, 382, 10509, 3685, 8766, 3383, 286077, 389, 7852, 9806, 1366, 2771, 50506, 53905, 284340, 10519, 207, 6405, 4680, 57111, 9982, 11151, 3488, 655, 3965, 7082, 6363, 6317, 5788, 4067, 3912, 54453, 80149, 10016, 7057, 2113, 2621, 54910, 604, 6352, 2260, 5335, 596, 9943, 4254, 4318, 6239, 23332, 7070, 5764, 11235, 1793, 8764, 10…
GO:0043603	GO:0043603	cellular amide metabolic process	GOBP	1103	-0.128718	0.879222	down	1.62528e-06	5.70456e-05	3315, 6132, 2950, 6165, 7431, 6152, 11224, 9045, 1984, 7555, 1974, 6319, 1981, 445, 6227, 6235, 6774, 5223, 1192, 1889, 6892, 4780, 1622, 5036, 4076, 9524, 6659, 2760, 678, 2194, 23019, 51107, 7284, 7175, 3692, 8894, 10318, 1522, 2739, 8301, 8087, 3157, 10550, 22916, 9444, 207, 51504, 51752, 7157, 5499, 7072, 11222, 9939, 4048, 23173, 3488, 83939, 9775, 9520, 79017, 84271, 51123, 25946, 8879, 512…
GO:0071559	GO:0071559	response to transforming growth factor beta	GOBP	178	0.257094	1.29317	up	1.66466e-06	5.81399e-05	7314, 50848, 1284, 142, 678, 10755, 6422, 7157, 4052, 3397, 1030, 6497, 57178, 4089, 7057, 5829, 56288, 4053, 3987, 2805, 2200, 864, 857, 6093, 25878, 2022, 161742, 8692, 8287, 200734, 10370, 7048, 26036, 27122, 867, 50515, 2534, 2331
GO:0050670	GO:0050670	regulation of lymphocyte proliferation	GOBP	97	0.299905	1.34973	up	1.75399e-06	6.09598e-05	972, 301, 100133941, 7037, 4179, 3115, 1026, 7412, 975, 3659, 3572, 53833, 1739, 11151, 3965, 3280, 6363, 5788, 51043, 57162, 4067, 604, 6352, 596, 1604, 9466, 6654, 8764, 4860, 7133, 10451, 5880, 3109, 920, 472, 51237, 653499, 148022, 6777, 3718, 958, 3635, 916, 5585, 23308, 7048, 54440, 8660
GO:0051093	GO:0051093	negative regulation of developmental process	GOBP	410	0.16344	1.17755	up	1.8006e-06	6.22743e-05	972, 301, 4070, 302, 6678, 8626, 4792, 7037, 1284, 4057, 2261, 4780, 382, 10509, 1001, 3685, 10075, 1026, 182, 678, 9314, 493, 3339, 3659, 83999, 1969, 6422, 5108, 1289, 3276, 3949, 51094, 1048, 51621, 10519, 4609, 1634, 7157, 4077, 6405, 861, 23603, 3397, 79755, 5176, 1893, 3488, 3516, 655, 3280, 2932, 57534, 51123, 6497, 595, 4781, 51043, 28951, 1977, 4067, 80149, 4089, 7057, 2621, 54910, 3638,…
GO:0003231	GO:0003231	cardiac ventricle development	GOBP	45	0.400855	1.4931	up	1.84853e-06	6.3308e-05	1832, 182, 6659, 6091, 163, 3516, 10848, 3280, 4089, 7168, 4194, 57493, 2022, 60485, 11064, 10818, 5318, 10370, 7048, 2296
GO:0002460	GO:0002460	adaptive immune response based on somatic recombination of immune receptors built from immunoglobulin superfamily domains	GOBP	124	0.275008	1.31654	up	1.85273e-06	6.3308e-05	972, 301, 3122, 6774, 7037, 4179, 182, 3383, 975, 716, 715, 7128, 53833, 4791, 6363, 64332, 5788, 165918, 51043, 80149, 604, 1604, 7186, 4683, 9466, 5971, 7133, 3665, 920, 22890, 3251, 3718, 958, 3635, 5585, 23180, 5532, 8915, 3554, 6095, 51279, 925, 54440
GO:1902533	GO:1902533	positive regulation of intracellular signal transduction	GOBP	633	0.146109	1.15732	up	1.85727e-06	6.3308e-05	6279, 6280, 972, 5478, 330, 100133941, 3320, 1655, 2316, 7314, 50848, 998, 2335, 7037, 7295, 4057, 2261, 10537, 9368, 3383, 9516, 389, 51246, 7852, 975, 6091, 3487, 10134, 7805, 3956, 2771, 10276, 3304, 1857, 3486, 8795, 3276, 4853, 2065, 10550, 284340, 10519, 27020, 1634, 1849, 7157, 26471, 10346, 1894, 1893, 3488, 3965, 6464, 6363, 5788, 81603, 25946, 57162, 4067, 7077, 80149, 7057, 2621, 9175,…
GO:0048589	GO:0048589	developmental growth	GOBP	286	0.183553	1.20148	up	1.95074e-06	6.61759e-05	301, 3320, 928, 5660, 688, 2335, 2261, 10509, 1026, 3371, 8766, 7852, 975, 6422, 8751, 4853, 22809, 207, 7157, 118, 6405, 861, 10611, 1893, 3516, 5292, 10848, 59338, 2932, 3836, 8879, 57178, 4089, 157506, 9175, 54910, 309, 6259, 84159, 10765, 7528, 596, 4683, 53335, 26053, 546, 1808, 6654, 51119, 51199, 5764, 7161, 23327, 4814, 1855, 51320, 85301, 9423, 5467, 10439, 10507, 57556, 133, 83481, 9146…
GO:0071346	GO:0071346	cellular response to interferon-gamma	GOBP	118	0.27815	1.32068	up	2.12402e-06	7.1711e-05	3122, 3107, 7431, 445, 3664, 163351, 998, 3115, 23580, 3383, 7412, 3659, 3716, 7157, 2634, 10346, 9341, 4502, 3965, 6363, 81603, 6352, 6672, 3660, 3665, 1613, 6366, 4261, 140885, 3120, 3717, 8651, 112936, 10475, 6812, 6737, 3118
GO:0001776	GO:0001776	leukocyte homeostasis	GOBP	44	0.402363	1.49535	up	2.17777e-06	7.31773e-05	972, 301, 7128, 207, 11151, 3965, 4067, 596, 4254, 6654, 355, 6777, 3718, 5585, 5532, 8915, 5293, 10019, 55619, 558
GO:0002683	GO:0002683	negative regulation of immune system process	GOBP	180	0.230762	1.25956	up	2.20447e-06	7.37249e-05	972, 301, 3428, 966, 2896, 4057, 3659, 7805, 7128, 6422, 53833, 3949, 8780, 4609, 207, 5682, 861, 23170, 1739, 2, 3965, 8525, 5788, 51043, 57162, 4067, 80149, 7057, 604, 1604, 4254, 9466, 7070, 8764, 10906, 2200, 864, 6397, 6318, 6366, 472, 5295, 653499, 3718, 28959, 3635, 5585, 3111, 8651, 10875, 5532, 6387, 11240, 6737, 4345, 558
GO:0010647	GO:0010647	positive regulation of cell communication	GOBP	1086	0.115639	1.12259	up	2.24046e-06	7.4577e-05	6279, 6280, 972, 5478, 330, 3728, 100133941, 2171, 3320, 1655, 2316, 7314, 8626, 50848, 998, 1999, 6774, 2335, 7037, 7295, 967, 4057, 2261, 8655, 5708, 79718, 1001, 10537, 9368, 142, 182, 6659, 3383, 9516, 389, 8932, 51246, 10755, 7852, 975, 6091, 3487, 10134, 7805, 3956, 2771, 7128, 10276, 3304, 5062, 1857, 2746, 3486, 5690, 6422, 8795, 3572, 3276, 4853, 25921, 2065, 51094, 51768, 10550, 284340,…
GO:0009967	GO:0009967	positive regulation of signal transduction	GOBP	1007	0.118865	1.12622	up	2.45823e-06	8.14432e-05	6279, 6280, 972, 5478, 330, 3728, 100133941, 2171, 3320, 1655, 2316, 7314, 8626, 50848, 998, 1999, 6774, 2335, 7037, 7295, 967, 4057, 2261, 5708, 79718, 1001, 10537, 9368, 142, 182, 6659, 3383, 9516, 389, 8932, 51246, 10755, 7852, 975, 6091, 3487, 10134, 7805, 3956, 2771, 7128, 10276, 3304, 5062, 1857, 3486, 5690, 6422, 8795, 3572, 3276, 4853, 25921, 2065, 51094, 10550, 284340, 5396, 10519, 27020…
GO:0048666	GO:0048666	neuron development	GOBP	584	0.14208	1.15267	up	2.48816e-06	8.20516e-05	6280, 3320, 7431, 6152, 2316, 7314, 682, 6277, 3655, 999, 998, 2335, 2896, 4780, 382, 10890, 10509, 4076, 9368, 3371, 8766, 4854, 9314, 7852, 6091, 2288, 3956, 7155, 5756, 5062, 1857, 10787, 83999, 1969, 6422, 950, 3276, 8301, 4853, 22809, 23787, 5396, 10519, 27020, 207, 6405, 861, 3397, 10611, 5176, 655, 4976, 6464, 3280, 2932, 7408, 55236, 85377, 4781, 57178, 4067, 3912, 4089, 5584, 27089, 9175…
GO:0036092	GO:0036092	phosphatidylinositol-3-phosphate biosynthetic process	GOBP	9	0.715279	2.04476	up	2.54534e-06	8.32701e-05	472, 200576, 5286, 3631, 5293
GO:0034654	GO:0034654	nucleobase-containing compound biosynthetic process	GOBP	3269	0.084861	1.08857	up	2.54861e-06	8.32701e-05	6279, 6280, 972, 5478, 3728, 226, 3320, 1655, 2316, 7314, 10521, 8626, 23650, 3428, 7555, 3655, 1974, 688, 26298, 6319, 3068, 3664, 3337, 5307, 10728, 999, 1999, 3159, 6774, 4792, 7037, 7295, 6720, 1284, 4057, 5708, 4780, 79718, 6628, 5036, 359948, 51142, 9524, 2034, 9124, 1026, 142, 23468, 4854, 3065, 182, 51727, 6659, 1029, 2194, 3383, 9516, 1107, 9314, 493, 27316, 8932, 23019, 975, 6595, 25824…
GO:0042221	GO:0042221	response to chemical	GOBP	3045	0.0830494	1.0866	up	2.59098e-06	8.42662e-05	6279, 6280, 972, 301, 3315, 5478, 330, 7534, 6132, 302, 3728, 100133941, 1508, 3122, 3320, 928, 6382, 2950, 57402, 3107, 1655, 6513, 7431, 6152, 2316, 5052, 360, 7314, 6678, 10521, 8626, 682, 3428, 3655, 10653, 50848, 1974, 140576, 688, 6319, 8581, 445, 54407, 6281, 3068, 3664, 163351, 488, 3337, 10728, 999, 998, 4478, 6774, 4792, 292, 2335, 7037, 7295, 6720, 5355, 1284, 1282, 967, 4057, 2706, 82…
GO:0046165	GO:0046165	alcohol biosynthetic process	GOBP	113	-0.309529	0.733792	down	2.70481e-06	8.75668e-05	6319, 1718, 6720, 5901, 2222, 2194, 3157, 2224, 80271, 6713, 6307, 26002, 3930, 3156, 3638, 9563, 3422, 9517, 4047, 3613, 10682, 1595, 2805, 10613, 4802, 39, 10654, 5341, 51477, 1717, 2643, 1593, 4597, 2629, 5106, 50814, 231, 79644, 27122, 4598, 64768
GO:0031324	GO:0031324	negative regulation of cellular metabolic process	GOBP	1720	0.0956741	1.1004	up	2.7875e-06	8.98336e-05	3315, 2810, 5478, 1476, 6282, 302, 1475, 5317, 2950, 1655, 2316, 7314, 8626, 23650, 3428, 7555, 10653, 1974, 688, 1981, 3068, 1718, 3337, 5307, 1999, 23204, 3159, 6774, 7295, 6720, 5268, 831, 4057, 801, 8655, 2029, 1622, 79718, 5055, 1293, 5036, 6590, 4076, 359948, 3685, 7850, 9528, 1026, 142, 334, 23468, 144568, 3065, 6659, 1029, 6692, 678, 1107, 10949, 9314, 493, 27316, 5783, 5275, 8932, 23019,…
GO:0061436	GO:0061436	establishment of skin barrier	GOBP	12	-0.630612	0.532266	down	2.86329e-06	9.18586e-05	2810, 3868, 8626, 51599, 57822, 29841, 64834, 84283
GO:0023056	GO:0023056	positive regulation of signaling	GOBP	1093	0.113998	1.12075	up	2.8836e-06	9.20934e-05	6279, 6280, 972, 5478, 330, 302, 3728, 100133941, 2171, 3320, 1655, 2316, 7314, 8626, 50848, 998, 1999, 6774, 2335, 7037, 7295, 1889, 967, 4057, 2261, 8655, 5708, 79718, 1001, 10537, 9368, 142, 182, 6659, 3383, 9516, 389, 8932, 51246, 10755, 7852, 975, 6091, 3487, 10134, 7805, 3956, 2771, 7128, 10276, 3304, 5062, 1857, 2746, 3486, 5690, 6422, 8795, 3572, 3276, 4853, 25921, 2065, 51094, 51768, 105…
GO:0006468	GO:0006468	protein phosphorylation	GOBP	1249	0.115934	1.12292	up	2.93395e-06	9.32811e-05	972, 3315, 2810, 5478, 7534, 100133941, 3320, 2950, 7314, 1981, 6774, 2335, 7037, 7295, 4057, 2261, 801, 1452, 9368, 1026, 1029, 3383, 493, 5783, 7852, 975, 6091, 7128, 10106, 150696, 5912, 5756, 5062, 1857, 3486, 9989, 1969, 6422, 8795, 3572, 10983, 7297, 8087, 2065, 3716, 8780, 57018, 284340, 10519, 27020, 207, 10899, 10006, 9748, 1849, 7157, 23603, 55023, 5597, 1739, 1894, 1163, 1460, 83939, 6…
GO:0033561	GO:0033561	regulation of water loss via skin	GOBP	14	-0.595077	0.55152	down	3.17704e-06	0.000100559	2810, 3868, 8626, 51599, 57822, 29841, 64834, 84283, 2629
GO:0019752	GO:0019752	carboxylic acid metabolic process	GOBP	709	-0.147004	0.863291	down	3.27183e-06	0.000103099	972, 301, 226, 2171, 2950, 6513, 4946, 682, 6319, 445, 10728, 5223, 6720, 5226, 5708, 9524, 128, 2194, 493, 6535, 7175, 10327, 3692, 2746, 5690, 8473, 4953, 2739, 51094, 5352, 10762, 9444, 207, 3099, 5682, 7157, 26471, 2806, 4363, 6342, 4048, 8833, 5903, 5691, 873, 9611, 6307, 1892, 2744, 8824, 8879, 5713, 1743, 131, 157506, 4928, 11313, 3638, 5663, 6611, 2108, 5205, 256987, 6390, 2937, 64834, 21…
GO:0003205	GO:0003205	cardiac chamber development	GOBP	60	0.346812	1.41455	up	3.41926e-06	0.000107268	1832, 182, 6659, 6091, 4853, 7157, 163, 3516, 655, 10848, 3280, 4089, 6654, 7168, 23129, 4194, 57493, 55742, 2022, 60485, 11064, 10818, 5318, 10370, 7048, 2296
GO:0043588	GO:0043588	skin development	GOBP	189	-0.224104	0.799232	down	3.44491e-06	0.000107597	3853, 3860, 301, 64065, 1832, 2810, 3868, 1825, 6707, 3728, 1475, 1830, 5317, 3854, 360, 8626, 3655, 1824, 6699, 6698, 3664, 1718, 6700, 5493, 826, 823, 286887, 1001, 2125, 3065, 182, 5275, 51599, 3855, 6703, 11187, 1969, 1289, 7051, 5652, 861, 6704, 3488, 3516, 57822, 3713, 29841, 2707, 4089, 10626, 5663, 596, 5017, 94234, 6654, 64834, 4804, 84283, 8796, 5604, 1828, 84518, 192666, 6093, 204219, …
GO:0003279	GO:0003279	cardiac septum development	GOBP	40	0.403181	1.49658	up	3.56013e-06	0.000110707	182, 6659, 6091, 4853, 7157, 163, 3516, 655, 3280, 4089, 23129, 4194, 57493, 55742, 2022, 60485, 11064, 10818, 10370, 7048
GO:0032101	GO:0032101	regulation of response to external stimulus	GOBP	531	0.143181	1.15394	up	3.59818e-06	0.000111402	6279, 6280, 972, 301, 3315, 330, 3320, 928, 2950, 57402, 2316, 3428, 4792, 2896, 4057, 801, 5708, 4780, 5055, 10509, 9314, 7852, 975, 6091, 3659, 7128, 5062, 83999, 5690, 10318, 5327, 3572, 53833, 3949, 3716, 8780, 4582, 284340, 8673, 5682, 51752, 6405, 26471, 23170, 4363, 23173, 5176, 5691, 2, 3965, 5359, 6363, 164, 64332, 5788, 5713, 4067, 80149, 55737, 7057, 2113, 2621, 54910, 604, 6259, 6352,…
GO:0006631	GO:0006631	fatty acid metabolic process	GOBP	239	-0.236864	0.789099	down	3.71524e-06	0.000114526	972, 301, 2171, 2950, 6319, 10728, 6720, 9524, 128, 2194, 3692, 51094, 9444, 207, 6342, 4048, 873, 9611, 6307, 1892, 8824, 8879, 131, 11313, 3638, 2108, 64834, 2180, 54704, 84532, 3033, 60481, 4706, 2181, 5467, 10613, 79966, 28976, 2109, 857, 39, 11332, 1632, 51099, 9926, 10994, 5194, 55902, 80142, 9663, 5165, 5096, 80025, 91452, 5106, 5595, 10999, 23175, 1646, 83752, 8660
GO:0002819	GO:0002819	regulation of adaptive immune response	GOBP	73	0.335847	1.39913	up	3.83307e-06	0.000117647	301, 3122, 7037, 975, 3659, 7128, 3572, 53833, 6363, 64332, 5788, 51043, 80149, 604, 7186, 9466, 8764, 7133, 3665, 920, 22890, 3718, 958, 5585, 5532, 3554, 440275, 113, 54440
GO:0003007	GO:0003007	heart morphogenesis	GOBP	97	0.292059	1.33918	up	3.96885e-06	0.00012129	1832, 2316, 182, 6659, 6091, 8751, 1289, 4853, 7157, 3516, 655, 5292, 10848, 3280, 57534, 57178, 4089, 5663, 171023, 1942, 6654, 7168, 10439, 23129, 4194, 57493, 8463, 1954, 196528, 55742, 2022, 60485, 5318, 10370, 7048, 3643, 2296, 5311
GO:0120036	GO:0120036	plasma membrane bounded cell projection organization	GOBP	868	0.121224	1.12888	up	4.07292e-06	0.000123936	6280, 4070, 3320, 7431, 6152, 2316, 7314, 682, 6277, 3655, 688, 10383, 999, 998, 2012, 2335, 2896, 8655, 4780, 382, 10092, 10890, 10509, 4076, 9368, 3371, 8766, 4854, 23580, 3383, 9314, 7852, 6091, 2288, 3983, 3956, 7155, 5756, 5062, 1857, 10787, 83999, 1969, 6422, 5108, 950, 3276, 11135, 8301, 4853, 8087, 55845, 5396, 10519, 27020, 207, 6405, 57111, 5898, 64787, 23603, 9793, 3397, 10611, 5176, 3…
GO:0045321	GO:0045321	leukocyte activation	GOBP	752	0.122847	1.13071	up	4.25839e-06	0.000129026	6279, 6280, 972, 301, 1832, 5478, 1476, 6282, 302, 3728, 226, 100133941, 2171, 1508, 3122, 3320, 5660, 5317, 2950, 3107, 5052, 8581, 10383, 998, 966, 4478, 7879, 6774, 5223, 7037, 2896, 967, 823, 4057, 4179, 8655, 5708, 51806, 10092, 10890, 10537, 5036, 6590, 3115, 359948, 3685, 10075, 1026, 6659, 2040, 2760, 678, 3383, 7412, 3936, 23218, 975, 3659, 7805, 3956, 7128, 5912, 3304, 5062, 7163, 1992,…
GO:0070665	GO:0070665	positive regulation of leukocyte proliferation	GOBP	65	0.335328	1.3984	up	4.74965e-06	0.000143298	972, 301, 100133941, 7037, 4179, 3115, 1026, 7412, 975, 3572, 11151, 3965, 3280, 6363, 5788, 57162, 4067, 604, 6352, 596, 1604, 4254, 9466, 4860, 10451, 3109, 920, 1435, 148022, 6777, 3718, 958, 1436, 916, 23308, 5595, 7048, 54440, 8660
GO:0007596	GO:0007596	blood coagulation	GOBP	171	0.236538	1.26686	up	5.25436e-06	0.000157853	71, 3315, 5478, 7534, 928, 2316, 50848, 998, 966, 2335, 1192, 4780, 5055, 3998, 23468, 3065, 9927, 3659, 7094, 5912, 5327, 1465, 1606, 23173, 2, 5359, 8525, 4067, 2769, 7057, 2621, 5270, 1793, 7410, 10630, 3660, 3611, 10451, 857, 10938, 5341, 64780, 23186, 953, 114897, 5295, 2768, 51317, 221037, 958, 3717, 6812, 5595, 10019, 11234, 10398, 81704, 3937, 2534, 83706, 54331, 558
GO:0070848	GO:0070848	response to growth factor	GOBP	484	0.156777	1.16973	up	5.34451e-06	0.000159884	301, 3315, 6132, 2950, 1655, 7314, 10653, 50848, 1284, 967, 2261, 10094, 382, 3371, 142, 6692, 678, 9314, 7412, 493, 10755, 6091, 7175, 4060, 1969, 6422, 54845, 4853, 10519, 27020, 22916, 4609, 1634, 207, 7157, 4052, 7072, 3397, 9982, 11151, 3516, 655, 9775, 1030, 6464, 3280, 6497, 57178, 10016, 4089, 7057, 2621, 23064, 6352, 10765, 2260, 5335, 5829, 6272, 22905, 56288, 2889, 4053, 6654, 5764, 39…
GO:0045944	GO:0045944	positive regulation of transcription by RNA polymerase II	GOBP	746	0.128614	1.13725	up	5.46361e-06	0.00016218	3728, 7314, 10521, 8626, 3428, 7555, 3655, 688, 26298, 3664, 5307, 1999, 3159, 6774, 4792, 6720, 4780, 79718, 51142, 2034, 142, 4854, 3065, 182, 6659, 9516, 9314, 27316, 975, 6595, 3659, 1857, 4060, 8473, 10318, 4791, 9324, 22809, 6929, 4582, 5396, 29128, 51621, 4609, 1634, 207, 26354, 4094, 7157, 1388, 861, 55023, 2120, 79755, 3516, 655, 4782, 1030, 3280, 5359, 57822, 7572, 23126, 29841, 6497, 4…
GO:0043436	GO:0043436	oxoacid metabolic process	GOBP	723	-0.142308	0.867354	down	5.46701e-06	0.00016218	972, 301, 226, 2171, 2950, 6513, 4946, 682, 6319, 445, 10728, 5223, 6720, 5226, 5708, 9524, 128, 2194, 493, 6535, 7175, 10327, 3692, 2746, 5690, 8473, 4953, 2739, 51094, 5352, 10762, 9444, 207, 3099, 5682, 7157, 26471, 9061, 2806, 4363, 6342, 4048, 8833, 5903, 5691, 873, 9611, 6307, 1892, 2744, 8824, 8879, 5713, 1743, 131, 157506, 4928, 11313, 3638, 5663, 6611, 2108, 5205, 256987, 6390, 2937, 648…
GO:0006950	GO:0006950	response to stress	GOBP	3258	0.0801636	1.08346	up	5.55792e-06	0.000164157	6279, 3853, 6280, 71, 972, 301, 3315, 1832, 2810, 5478, 330, 7534, 3868, 6707, 100133941, 3122, 3320, 928, 6382, 2950, 57402, 3107, 1655, 6513, 7431, 2316, 5052, 360, 7314, 6678, 10521, 8626, 23650, 3428, 50848, 8542, 1824, 1981, 445, 54407, 10383, 3068, 3664, 163351, 1718, 488, 3337, 10728, 998, 1999, 966, 3159, 6774, 4792, 2335, 5493, 1192, 7295, 2896, 6720, 4057, 2706, 824, 4179, 5708, 4780, 5…
GO:0006082	GO:0006082	organic acid metabolic process	GOBP	747	-0.140858	0.868613	down	5.57996e-06	0.000164157	972, 301, 226, 2171, 2950, 6513, 4946, 682, 6319, 445, 10728, 5223, 6720, 5226, 5708, 9524, 128, 2194, 493, 6535, 7175, 10327, 3692, 2746, 5690, 8473, 4953, 2739, 51094, 5352, 10762, 9444, 207, 3099, 5682, 7157, 26471, 9061, 2806, 4363, 6342, 4048, 8833, 5903, 5691, 873, 9611, 6307, 1892, 2744, 8824, 8879, 5713, 1743, 131, 157506, 4928, 11313, 3638, 5663, 6611, 2108, 5205, 256987, 6390, 2937, 648…
GO:0098609	GO:0098609	cell-cell adhesion	GOBP	470	0.156826	1.16979	up	5.62625e-06	0.000164835	6279, 6280, 71, 972, 301, 3315, 64065, 1832, 5478, 1825, 6282, 302, 3728, 100133941, 1475, 1830, 3122, 928, 5317, 2316, 23650, 682, 3655, 10653, 50848, 1824, 445, 999, 998, 4478, 2335, 1192, 7037, 4179, 10890, 1001, 3115, 3685, 9124, 182, 6659, 2196, 3383, 3557, 9314, 7412, 975, 6091, 3659, 7094, 7805, 3956, 1366, 5912, 10205, 5062, 11187, 1525, 10318, 3572, 11135, 53833, 3716, 1048, 27020, 207, …
GO:0032946	GO:0032946	positive regulation of mononuclear cell proliferation	GOBP	58	0.349947	1.41899	up	5.8293e-06	0.000170081	972, 301, 100133941, 7037, 4179, 3115, 1026, 7412, 975, 3572, 11151, 3965, 3280, 6363, 5788, 57162, 604, 6352, 596, 1604, 9466, 4860, 10451, 3109, 920, 1435, 148022, 6777, 3718, 958, 916, 23308, 7048, 54440, 8660
GO:0050900	GO:0050900	leukocyte migration	GOBP	247	0.205646	1.22832	up	5.99699e-06	0.000174251	6279, 6280, 972, 301, 5478, 6382, 57402, 682, 3655, 50848, 483, 998, 4478, 2335, 3685, 3383, 7412, 7852, 975, 8140, 8795, 1525, 6520, 1048, 284340, 207, 4680, 1893, 11151, 3965, 6464, 6363, 4067, 7057, 2621, 3689, 6352, 5335, 9943, 4254, 4318, 9466, 7070, 6654, 51119, 5764, 8764, 387695, 10451, 5880, 857, 50512, 6093, 2886, 6366, 5295, 200576, 102, 1435, 6777, 140885, 3635, 3683, 5175, 914, 1436,…
GO:1901615	GO:1901615	organic hydroxy compound metabolic process	GOBP	337	-0.196014	0.822001	down	6.02138e-06	0.000174251	8542, 6319, 1718, 6720, 5901, 801, 1001, 2034, 2222, 128, 217, 2194, 10755, 10327, 50506, 3949, 3157, 2224, 53905, 7157, 6342, 80271, 6713, 2820, 6307, 26002, 3930, 3156, 4128, 131, 157506, 3638, 3689, 9563, 3422, 5335, 9517, 596, 5205, 4047, 3613, 51706, 10682, 84532, 1595, 2805, 195814, 5467, 10613, 6652, 5331, 4802, 39, 10654, 5341, 4204, 5360, 9885, 3419, 8813, 51477, 1513, 3251, 1717, 3631, …
GO:0002285	GO:0002285	lymphocyte activation involved in immune response	GOBP	77	0.305505	1.35731	up	6.35726e-06	0.000183224	972, 301, 3122, 6774, 7037, 4179, 3383, 3936, 975, 3956, 4853, 7157, 11151, 3965, 6363, 164, 64332, 5788, 165918, 51043, 80149, 604, 5663, 4683, 9466, 5971, 3109, 4602, 5450, 3718, 958, 3683, 10875, 440275, 6095, 55619
GO:0048513	GO:0048513	animal organ development	GOBP	1861	0.0872883	1.09121	up	7.07637e-06	0.000203123	3853, 3860, 972, 301, 64065, 4070, 1832, 2810, 3868, 1825, 302, 6707, 3728, 100133941, 1475, 1830, 3122, 5660, 5317, 6382, 2950, 3854, 1655, 6513, 4637, 7431, 6152, 2316, 360, 7314, 6678, 10521, 8626, 682, 3428, 3655, 10653, 688, 1824, 8581, 445, 6699, 54407, 6698, 3664, 1718, 3337, 5307, 999, 998, 1173, 1999, 4478, 6700, 6774, 4792, 2335, 5493, 7037, 826, 6720, 1282, 1889, 5268, 823, 4057, 2706,…
GO:0002449	GO:0002449	lymphocyte mediated immunity	GOBP	117	0.263704	1.30174	up	7.87398e-06	0.000225107	972, 3122, 10383, 7037, 4179, 182, 3383, 975, 716, 715, 53833, 11151, 3965, 164, 5788, 165918, 604, 1604, 7186, 4683, 9466, 7133, 3665, 6318, 22890, 6777, 3251, 958, 3635, 57823, 1130, 23705, 23180, 5532, 8915, 3554, 51279, 925, 54440
GO:0050817	GO:0050817	coagulation	GOBP	172	0.231538	1.26054	up	7.97176e-06	0.000226987	71, 3315, 5478, 7534, 928, 2316, 50848, 998, 966, 2335, 1192, 4780, 5055, 3998, 23468, 3065, 9927, 3659, 7094, 5912, 5327, 1465, 1606, 23173, 2, 5359, 8525, 4067, 2769, 7057, 2621, 5270, 5663, 1793, 7410, 10630, 3660, 3611, 10451, 857, 10938, 5341, 64780, 23186, 953, 114897, 5295, 2768, 51317, 221037, 958, 3717, 6812, 5595, 10019, 11234, 10398, 81704, 3937, 2534, 83706, 54331, 558
GO:0002691	GO:0002691	regulation of cellular extravasation	GOBP	11	0.656947	1.92889	up	8.08514e-06	0.000229294	3383, 9466, 7070, 6366, 83483, 3554, 6387
GO:0038111	GO:0038111	interleukin-7-mediated signaling pathway	GOBP	10	0.655985	1.92704	up	8.39627e-06	0.00023717	6774, 3716, 3561, 6777, 3718, 8651, 8660
GO:0010628	GO:0010628	positive regulation of gene expression	GOBP	613	0.132739	1.14195	up	8.55406e-06	0.000239891	71, 972, 301, 3315, 3320, 5317, 1655, 7431, 1984, 3428, 7555, 1981, 54407, 4478, 3159, 6774, 2335, 7037, 4179, 4780, 1001, 3115, 3371, 6434, 6659, 10949, 9314, 27316, 975, 6091, 3659, 7805, 26528, 3304, 3692, 4060, 11187, 8140, 9612, 3572, 53833, 8087, 4791, 2065, 8780, 284340, 4609, 9444, 207, 7157, 9792, 861, 3397, 3516, 655, 9775, 3965, 9611, 5359, 2932, 6363, 84271, 5788, 10262, 57178, 51043,…
GO:0018108	GO:0018108	peptidyl-tyrosine phosphorylation	GOBP	203	0.22037	1.24654	up	8.58985e-06	0.000239891	972, 100133941, 6774, 2261, 3383, 975, 5912, 5756, 5062, 1969, 6422, 3572, 7297, 2065, 3716, 10006, 7157, 6464, 3280, 5788, 4067, 3297, 2621, 204851, 3689, 6259, 6352, 10188, 2260, 5663, 4254, 1942, 10456, 7070, 1741, 8764, 5604, 10645, 1839, 857, 10507, 9181, 920, 84313, 91461, 5159, 253260, 3718, 958, 10152, 2041, 199731, 30844, 5175, 1436, 916, 3717, 8651, 3678, 4739, 8692, 5595, 10019, 3643, …
GO:0018212	GO:0018212	peptidyl-tyrosine modification	GOBP	204	0.219723	1.24573	up	8.59411e-06	0.000239891	972, 100133941, 6774, 2261, 3383, 975, 5912, 5756, 5062, 1969, 6422, 3572, 7297, 2065, 3716, 10006, 7157, 6464, 3280, 5788, 4067, 3297, 2621, 204851, 3689, 6259, 6352, 10188, 2260, 5663, 4254, 1942, 10456, 7070, 1741, 8764, 5604, 10645, 1839, 857, 10507, 9181, 920, 84313, 91461, 5159, 253260, 3718, 958, 10152, 2041, 199731, 30844, 5175, 1436, 916, 3717, 8651, 3678, 4739, 8692, 5595, 10019, 3643, …
GO:0097696	GO:0097696	receptor signaling pathway via STAT	GOBP	80	0.318409	1.37494	up	8.816e-06	0.000245119	6774, 2261, 3572, 51094, 3280, 5788, 4067, 3297, 6352, 857, 4249, 6777, 3718, 958, 55250, 1436, 3717, 8651, 231, 10019, 128869, 2534, 3587, 5311, 3455
GO:0071363	GO:0071363	cellular response to growth factor stimulus	GOBP	467	0.155875	1.16868	up	9.09387e-06	0.000251857	301, 3315, 6132, 2950, 1655, 7314, 10653, 50848, 1284, 967, 2261, 10094, 382, 142, 6692, 678, 9314, 7412, 493, 10755, 6091, 6422, 54845, 4853, 10519, 27020, 22916, 1634, 207, 7157, 4052, 7072, 3397, 9982, 11151, 3516, 655, 9775, 1030, 6464, 3280, 6497, 57178, 10016, 4089, 7057, 2621, 23064, 6352, 10765, 2260, 5335, 5829, 6272, 22905, 56288, 2889, 4053, 6654, 5764, 3987, 4804, 80004, 2805, 5437, 7…
GO:0006694	GO:0006694	steroid biosynthetic process	GOBP	114	-0.301176	0.739948	down	9.1558e-06	0.000252586	6319, 1718, 6720, 5901, 2222, 2194, 3490, 3157, 2224, 6342, 6713, 6307, 3930, 3156, 3638, 9563, 3422, 4047, 51706, 10682, 1595, 10613, 4802, 39, 133, 10654, 9885, 1717, 1593, 4597, 50814, 231, 79644, 27122, 4598, 2232
GO:0060412	GO:0060412	ventricular septum morphogenesis	GOBP	13	0.591262	1.80627	up	9.38285e-06	0.000257847	6659, 6091, 3516, 3280, 4089, 60485, 10370, 7048
GO:0018130	GO:0018130	heterocycle biosynthetic process	GOBP	3336	0.0794036	1.08264	up	9.50977e-06	0.000260325	6279, 6280, 972, 5478, 3728, 226, 3320, 1655, 2316, 7314, 10521, 8626, 23650, 3428, 7555, 3655, 1974, 688, 26298, 6319, 3068, 3664, 3337, 5307, 10728, 999, 1999, 3159, 6774, 4792, 7037, 7295, 6720, 1284, 4057, 5708, 4780, 79718, 6628, 5036, 359948, 51142, 9524, 2034, 9124, 1026, 142, 23468, 4854, 3065, 182, 51727, 6659, 1029, 2194, 3383, 9516, 1107, 9314, 493, 27316, 8932, 23019, 975, 6595, 25824…
GO:0006575	GO:0006575	cellular modified amino acid metabolic process	GOBP	130	-0.299816	0.740954	down	1.01679e-05	0.000277271	2950, 445, 1192, 4780, 6535, 2739, 50506, 5352, 53905, 10550, 2806, 347735, 5359, 79017, 256987, 2937, 4258, 1152, 1513, 80142, 2643, 129642, 80025, 23474, 254531, 51248, 124975
GO:0050654	GO:0050654	chondroitin sulfate proteoglycan metabolic process	GOBP	34	0.511035	1.66702	up	1.02167e-05	0.000277535	9806, 1634, 633, 51363, 1462, 22856, 9469, 54480, 26229, 50515
GO:0000303	GO:0000303	response to superoxide	GOBP	15	-0.620538	0.537655	down	1.04845e-05	0.000282644	5052, 4780, 655, 7351, 1728, 2643
GO:0000305	GO:0000305	response to oxygen radical	GOBP	15	-0.620538	0.537655	down	1.04845e-05	0.000282644	5052, 4780, 655, 7351, 1728, 2643
GO:0001932	GO:0001932	regulation of protein phosphorylation	GOBP	788	0.124125	1.13216	up	1.0971e-05	0.000294637	972, 3315, 2810, 5478, 100133941, 3320, 2950, 7314, 1981, 6774, 2335, 7037, 7295, 4057, 2261, 801, 9368, 1026, 1029, 3383, 493, 5783, 7852, 975, 6091, 7128, 10106, 150696, 5912, 5756, 5062, 1857, 3486, 6422, 8795, 3572, 10983, 8087, 2065, 57018, 284340, 10519, 27020, 207, 10899, 10006, 1849, 7157, 23603, 55023, 1739, 1894, 1163, 1460, 655, 1030, 6464, 3280, 6363, 6317, 64324, 5788, 595, 28951, 40…
GO:0000904	GO:0000904	cell morphogenesis involved in differentiation	GOBP	411	0.155275	1.16798	up	1.10699e-05	0.000295585	4070, 3320, 6152, 2316, 682, 6277, 10653, 6281, 998, 2335, 10890, 10509, 4076, 3685, 9368, 8766, 4854, 80781, 23218, 7852, 6091, 7155, 5062, 1969, 8301, 4853, 3915, 10519, 27020, 6405, 57111, 23603, 3397, 10611, 9341, 655, 4976, 6464, 3280, 2932, 7408, 25946, 4781, 3912, 4089, 9175, 54910, 2011, 84168, 11313, 6259, 11078, 5663, 5335, 596, 9334, 5829, 10048, 6239, 26053, 56288, 1942, 1808, 7070, 6…
GO:0070099	GO:0070099	regulation of chemokine-mediated signaling pathway	GOBP	5	0.871566	2.39065	up	1.10897e-05	0.000295585	6091, 6352, 11240, 10019
GO:0019438	GO:0019438	aromatic compound biosynthetic process	GOBP	3331	0.0787366	1.08192	up	1.1308e-05	0.000300277	6279, 6280, 972, 5478, 3728, 226, 3320, 1655, 2316, 7314, 10521, 8626, 23650, 3428, 7555, 3655, 1974, 688, 26298, 6319, 3068, 3664, 3337, 5307, 10728, 999, 1999, 3159, 6774, 4792, 7037, 7295, 6720, 1284, 4057, 5708, 4780, 79718, 6628, 1001, 5036, 359948, 51142, 9524, 2034, 9124, 1026, 142, 23468, 4854, 3065, 182, 51727, 6659, 1029, 2194, 3383, 9516, 1107, 9314, 493, 27316, 8932, 23019, 10755, 975…
GO:0030030	GO:0030030	cell projection organization	GOBP	896	0.114424	1.12123	up	1.13506e-05	0.000300284	6280, 4070, 3320, 7431, 6152, 2316, 7314, 682, 6277, 3655, 688, 10383, 999, 998, 2012, 2335, 2896, 8655, 4780, 382, 10092, 10890, 10509, 4076, 9368, 3371, 8766, 4854, 23580, 3383, 9314, 7852, 6091, 2288, 3983, 3956, 7155, 150696, 5756, 5062, 1857, 10787, 83999, 1969, 171177, 6422, 5108, 950, 3276, 11135, 8301, 4853, 8087, 55845, 5396, 10519, 27020, 207, 6405, 57111, 5898, 64787, 23603, 9793, 3397…
GO:0031175	GO:0031175	neuron projection development	GOBP	542	0.137001	1.14683	up	1.13952e-05	0.000300342	6280, 3320, 7431, 6152, 2316, 7314, 682, 6277, 3655, 999, 998, 2335, 2896, 4780, 382, 10890, 10509, 4076, 9368, 3371, 8766, 4854, 9314, 7852, 6091, 2288, 3956, 7155, 5756, 5062, 1857, 10787, 83999, 1969, 6422, 950, 3276, 8301, 4853, 5396, 10519, 27020, 207, 6405, 3397, 10611, 5176, 655, 4976, 6464, 3280, 2932, 7408, 55236, 85377, 4781, 4067, 3912, 4089, 5584, 9175, 54910, 2011, 11313, 23064, 6259…
GO:0071560	GO:0071560	cellular response to transforming growth factor beta stimulus	GOBP	174	0.239523	1.27064	up	1.17177e-05	0.000307698	7314, 50848, 1284, 142, 678, 10755, 6422, 7157, 4052, 3397, 1030, 6497, 57178, 4089, 7057, 5829, 56288, 4053, 3987, 2805, 2200, 857, 2022, 161742, 8692, 8287, 200734, 10370, 7048, 26036, 27122, 867, 50515, 2534, 2331
GO:0035904	GO:0035904	aorta development	GOBP	24	0.464642	1.59144	up	1.20707e-05	0.000315797	182, 6659, 6091, 163, 3516, 3280, 4804, 23129, 5159, 2022, 11064, 5311
GO:0008283	GO:0008283	cell population proliferation	GOBP	1079	0.102726	1.10819	up	1.3153e-05	0.000342848	3853, 972, 301, 2810, 6282, 3728, 100133941, 2950, 2316, 5052, 6678, 8626, 1984, 6277, 7555, 10653, 688, 26298, 4673, 3664, 998, 4478, 3159, 6774, 4792, 292, 2335, 7037, 826, 2896, 5268, 823, 4057, 2261, 4179, 10890, 1001, 3115, 3685, 9368, 1026, 3371, 3065, 182, 80781, 6659, 1029, 6692, 9314, 7412, 9927, 8932, 975, 6091, 3487, 6595, 3659, 1366, 2771, 7128, 26528, 3304, 1992, 3486, 1969, 3490, 64…
GO:0007599	GO:0007599	hemostasis	GOBP	174	0.225193	1.25256	up	1.36637e-05	0.000354855	71, 3315, 5478, 7534, 928, 2316, 50848, 998, 966, 2335, 1192, 4780, 5055, 3998, 23468, 3065, 9927, 3659, 7094, 5912, 5327, 1465, 1606, 23173, 2, 5359, 8525, 25946, 4067, 2769, 7057, 2621, 5270, 1793, 7410, 10630, 3660, 3611, 10451, 857, 10938, 5341, 64780, 23186, 953, 114897, 5295, 2768, 51317, 221037, 958, 3717, 6812, 5595, 10019, 11234, 10398, 81704, 3937, 2534, 83706, 54331, 558
GO:0032715	GO:0032715	negative regulation of interleukin-6 production	GOBP	14	0.582063	1.78973	up	1.40427e-05	0.000363367	7128, 80149, 2621, 9466, 140885, 3635, 2629, 10365, 4345
GO:0003148	GO:0003148	outflow tract septum morphogenesis	GOBP	9	0.668681	1.95166	up	1.43842e-05	0.000370851	6091, 4089, 55742, 2022, 7048
GO:0043604	GO:0043604	amide biosynthetic process	GOBP	921	-0.127808	0.880022	down	1.56758e-05	0.000402686	3315, 6132, 6165, 7431, 6152, 11224, 9045, 1984, 7555, 1974, 6319, 1981, 445, 6227, 6235, 6774, 4780, 5036, 4076, 9524, 6659, 678, 2194, 23019, 7284, 7175, 3692, 8894, 10318, 8087, 22916, 9444, 207, 51504, 5499, 7072, 11222, 9939, 23173, 3488, 83939, 9775, 79017, 84271, 51123, 25946, 51253, 1977, 80149, 7057, 1965, 6352, 9517, 9334, 8893, 51021, 54464, 23185, 54998, 2937, 1756, 1978, 64834, 54460…
GO:0045597	GO:0045597	positive regulation of cell differentiation	GOBP	439	0.145669	1.15681	up	1.62606e-05	0.0004162	972, 301, 4070, 2810, 100133941, 3122, 2316, 8626, 50848, 688, 1981, 6281, 4673, 998, 6774, 2335, 1192, 4057, 4179, 5036, 4076, 142, 8766, 3065, 182, 6659, 6692, 7852, 6091, 3304, 3486, 6422, 3572, 3276, 4853, 6929, 11051, 10519, 27020, 207, 118, 861, 1894, 5176, 655, 3965, 5292, 10848, 4976, 3280, 6363, 6317, 64332, 5788, 25946, 57178, 51043, 4067, 7077, 54453, 80149, 56998, 4089, 5584, 2113, 26…
GO:0048644	GO:0048644	muscle organ morphogenesis	GOBP	17	0.522701	1.68658	up	1.66948e-05	0.000425776	1832, 3516, 4089, 84159, 7168, 57493, 2022, 5318, 2296
GO:0002697	GO:0002697	regulation of immune effector process	GOBP	197	0.209336	1.23286	up	1.67961e-05	0.000426826	972, 301, 3122, 3320, 966, 7037, 2896, 4179, 3383, 975, 716, 715, 7805, 7128, 8140, 53833, 8780, 8673, 2, 3965, 6363, 164, 64332, 5788, 51043, 4067, 80149, 3689, 604, 1604, 7186, 9466, 2889, 8764, 7133, 5880, 3109, 7187, 6397, 6318, 22890, 54476, 51237, 4602, 148022, 6777, 3718, 958, 54765, 5585, 60489, 10875, 23705, 5532, 8915, 3554, 440275, 6812, 9447, 54440
GO:0032787	GO:0032787	monocarboxylic acid metabolic process	GOBP	409	-0.169252	0.844296	down	1.69932e-05	0.000430293	972, 301, 226, 2171, 2950, 682, 6319, 10728, 5223, 6720, 5226, 9524, 128, 2194, 6535, 7175, 10327, 3692, 8473, 2739, 51094, 10762, 9444, 207, 3099, 7157, 26471, 2806, 6342, 4048, 5903, 873, 9611, 6307, 1892, 8824, 8879, 131, 157506, 4928, 11313, 3638, 5663, 2108, 5205, 64834, 2180, 54704, 84532, 3033, 60481, 4706, 2181, 5467, 10613, 6652, 79966, 28976, 2109, 857, 39, 1152, 11332, 1632, 51099, 988…
GO:0042127	GO:0042127	regulation of cell population proliferation	GOBP	906	0.108601	1.11472	up	1.77892e-05	0.000448846	3853, 972, 301, 2810, 6282, 3728, 100133941, 2950, 2316, 6678, 8626, 1984, 6277, 7555, 10653, 688, 4673, 3664, 998, 3159, 6774, 4792, 292, 2335, 7037, 826, 2896, 5268, 823, 4057, 2261, 4179, 1001, 3115, 3685, 9368, 1026, 3371, 3065, 182, 80781, 6659, 1029, 6692, 9314, 7412, 9927, 8932, 975, 6091, 6595, 3659, 1366, 2771, 7128, 3304, 3486, 3490, 6422, 3572, 3276, 4853, 2773, 53833, 55845, 3915, 206…
GO:0002821	GO:0002821	positive regulation of adaptive immune response	GOBP	42	0.394811	1.4841	up	1.78982e-05	0.000449994	3122, 7037, 975, 3572, 64332, 5788, 7186, 9466, 920, 22890, 958, 3554, 440275, 54440
GO:0030204	GO:0030204	chondroitin sulfate metabolic process	GOBP	29	0.508214	1.66232	up	1.96355e-05	0.000491928	9806, 1634, 633, 51363, 1462, 22856, 9469, 54480, 50515
GO:0071495	GO:0071495	cellular response to endogenous stimulus	GOBP	839	0.114421	1.12122	up	1.98837e-05	0.000496393	301, 6132, 3728, 1508, 2950, 1655, 7431, 2316, 7314, 10521, 8626, 10653, 50848, 688, 445, 999, 6774, 6720, 1284, 1282, 2706, 824, 2261, 4780, 10094, 382, 10890, 1291, 9368, 3371, 142, 3065, 6692, 678, 3383, 9314, 7412, 493, 23019, 10755, 2771, 3490, 6422, 8473, 9612, 54845, 51274, 4853, 2773, 9550, 3157, 51094, 10519, 27020, 22916, 207, 7157, 861, 4052, 7072, 1307, 533, 3397, 55023, 4363, 9982, 5…
GO:0007259	GO:0007259	receptor signaling pathway via JAK-STAT	GOBP	79	0.309066	1.36215	up	2.02437e-05	0.000503606	6774, 2261, 3572, 51094, 3280, 5788, 4067, 3297, 6352, 857, 6777, 3718, 958, 55250, 1436, 3717, 8651, 231, 10019, 128869, 2534, 3587, 5311, 3455
GO:0110110	GO:0110110	positive regulation of animal organ morphogenesis	GOBP	6	0.776179	2.17315	up	2.03614e-05	0.000504763	6091, 4804, 1435, 10818
GO:0050778	GO:0050778	positive regulation of immune response	GOBP	383	0.15546	1.1682	up	2.05028e-05	0.000506499	71, 972, 301, 3122, 3320, 3428, 998, 966, 7037, 4179, 5708, 10094, 10092, 3115, 975, 716, 715, 7805, 5062, 10787, 5690, 3572, 10093, 55845, 8780, 4582, 8673, 5682, 10552, 10006, 861, 5691, 2, 3965, 59338, 5359, 6363, 8525, 164, 64332, 5788, 5713, 4067, 80149, 3689, 6352, 5663, 5335, 596, 1604, 30968, 8893, 7186, 153579, 9466, 5971, 2889, 7070, 51324, 1793, 7410, 7456, 10451, 3665, 3109, 200958, 9…
GO:0050671	GO:0050671	positive regulation of lymphocyte proliferation	GOBP	57	0.3344	1.3971	up	2.06478e-05	0.000508309	972, 301, 100133941, 7037, 4179, 3115, 1026, 7412, 975, 3572, 11151, 3965, 3280, 6363, 5788, 57162, 604, 6352, 596, 1604, 9466, 4860, 10451, 3109, 920, 148022, 6777, 3718, 958, 916, 23308, 7048, 54440, 8660
GO:0009615	GO:0009615	response to virus	GOBP	259	0.18843	1.20735	up	2.10827e-05	0.00051722	3315, 330, 3320, 2316, 10521, 3428, 3159, 7852, 3659, 7128, 4953, 50506, 8780, 8815, 8673, 10346, 3965, 5359, 6363, 5788, 80149, 200315, 58487, 6352, 596, 22861, 256987, 55324, 3964, 3660, 329, 64135, 10771, 11040, 3665, 55763, 7187, 6397, 9020, 5611, 54476, 148022, 5450, 958, 54765, 91607, 60489, 10875, 1130, 8692, 85364, 8678, 440275, 81559, 59, 6387, 9447, 56915, 24138, 3455
GO:0006120	GO:0006120	mitochondrial electron transport, NADH to ubiquinone	GOBP	81	-0.370293	0.690532	down	2.11991e-05	0.000518281	4715, 4710, 4711, 126328, 4713, 4706, 4709, 4708, 4695, 4728, 4707, 374291, 57017, 4717, 55967, 4701
GO:0042254	GO:0042254	ribosome biogenesis	GOBP	288	-0.192473	0.824917	down	2.21031e-05	0.000538525	6165, 6152, 11224, 10521, 9045, 6227, 5901, 5036, 2091, 3692, 10528, 8780, 51504, 83939, 9775, 55651, 55341, 8568, 10969, 51119, 55272, 55011, 51068, 51154, 55505, 55052, 9875, 51081, 23246, 23560, 55299, 51065, 29777, 51077, 57418, 54913, 90121, 11103, 54663, 51388, 23016, 10436, 10248, 51547, 56915, 23404, 51491
GO:0048771	GO:0048771	tissue remodeling	GOBP	74	0.295987	1.34445	up	2.25468e-05	0.000547454	2316, 1999, 7037, 823, 2034, 182, 7128, 64114, 1969, 6422, 4853, 7157, 861, 633, 3488, 3516, 7076, 760, 5764, 5880, 857, 6093, 9770, 3635, 4040, 115908, 1436, 7018, 2296, 9842, 558
GO:0007249	GO:0007249	I-kappaB kinase/NF-kappaB signaling	GOBP	221	0.206182	1.22898	up	2.2883e-05	0.000553723	972, 3315, 330, 2950, 2316, 7314, 4792, 7037, 4057, 10537, 3065, 9516, 389, 51246, 3956, 7128, 8795, 10318, 8780, 207, 10346, 1894, 1893, 3965, 6363, 81603, 57162, 80149, 10133, 7186, 5971, 84962, 7185, 329, 10771, 11040, 6093, 7187, 920, 79971, 6284, 9020, 6366, 124583, 10010, 148022, 958, 140885, 10475, 8915, 6095, 22900, 23390, 2534, 24138, 6737
GO:0055010	GO:0055010	ventricular cardiac muscle tissue morphogenesis	GOBP	14	0.554355	1.74082	up	2.35771e-05	0.000568576	1832, 3516, 4089, 7168, 57493, 2022, 5318, 2296
GO:0016070	GO:0016070	RNA metabolic process	GOBP	4298	0.0722554	1.07493	up	2.54107e-05	0.000608865	6279, 6280, 972, 3315, 5478, 7534, 6132, 3728, 5317, 1655, 6165, 7431, 6152, 2316, 11224, 7314, 10521, 9045, 8626, 23650, 3428, 7555, 3655, 1974, 688, 26298, 1981, 54407, 3068, 3664, 6227, 6235, 3337, 5307, 999, 1999, 3159, 6774, 4792, 7037, 7295, 6720, 1284, 5901, 4057, 5708, 4780, 79718, 6628, 10594, 5036, 359948, 51142, 2034, 9124, 1026, 142, 9877, 23468, 4854, 3065, 182, 6434, 6659, 1029, 678…
GO:0051897	GO:0051897	positive regulation of protein kinase B signaling	GOBP	83	0.289066	1.33518	up	2.54195e-05	0.000608865	3320, 7295, 2261, 2065, 3488, 6363, 7057, 2621, 2260, 4254, 10456, 5880, 1839, 1116, 6366, 114897, 5295, 5159, 253260, 9037, 2022, 10818, 3092, 5293, 3643, 1646, 2534, 642273, 8660, 558
GO:0051172	GO:0051172	negative regulation of nitrogen compound metabolic process	GOBP	1610	0.0879919	1.09198	up	2.55764e-05	0.000610562	3315, 2810, 5478, 1476, 302, 1475, 5317, 2950, 1655, 2316, 7314, 8626, 23650, 3428, 7555, 10653, 1974, 688, 1981, 3068, 1718, 3337, 5307, 1999, 23204, 3159, 6774, 7295, 6720, 5268, 831, 4057, 801, 8655, 2029, 1622, 79718, 5055, 1293, 5036, 6590, 4076, 359948, 3685, 7850, 9528, 1026, 142, 334, 23468, 144568, 3065, 6659, 1029, 6692, 678, 1107, 10949, 9314, 493, 27316, 5783, 5275, 8932, 23019, 10755…
GO:0045580	GO:0045580	regulation of T cell differentiation	GOBP	69	0.307427	1.35992	up	2.6254e-05	0.000624633	972, 301, 3122, 4179, 6659, 3659, 861, 3965, 6363, 64332, 5788, 57178, 51043, 80149, 604, 6654, 4860, 864, 22890, 4602, 6777, 3718, 9308, 914, 3111, 8651, 10875, 7048, 1960, 54440
GO:1901566	GO:1901566	organonitrogen compound biosynthetic process	GOBP	1643	-0.0971096	0.907457	down	2.87108e-05	0.0006808	3315, 6132, 226, 2171, 6382, 2950, 6165, 7431, 6152, 6303, 11224, 4946, 9045, 1984, 7555, 1974, 6319, 1981, 445, 6227, 6235, 6184, 6774, 824, 4780, 1622, 5036, 4076, 9524, 9528, 142, 27230, 3998, 51727, 6659, 678, 2194, 9314, 493, 23019, 3339, 7284, 7175, 10057, 10327, 56910, 3692, 2746, 4060, 8473, 8894, 10318, 4953, 3276, 3615, 25921, 8087, 5352, 4245, 4582, 84002, 22916, 9444, 1634, 207, 51504…
GO:0051924	GO:0051924	regulation of calcium ion transport	GOBP	95	0.290567	1.33719	up	2.93016e-05	0.000692494	801, 3383, 7852, 2771, 29979, 11151, 4067, 3064, 6352, 5335, 596, 1756, 7070, 29763, 857, 920, 6548, 5159, 57620, 2669, 6387, 3603, 2534, 5311, 9001
GO:0048844	GO:0048844	artery morphogenesis	GOBP	28	0.434166	1.54367	up	2.94161e-05	0.00069289	182, 6659, 5396, 3516, 3280, 57178, 5159, 196528, 2022, 10000, 2296, 5311
GO:0030168	GO:0030168	platelet activation	GOBP	86	0.292093	1.33923	up	2.98355e-05	0.000700443	71, 3315, 5478, 7534, 928, 2316, 50848, 2335, 1192, 7094, 5912, 1465, 1606, 23173, 5359, 8525, 4067, 2769, 5270, 7410, 10630, 3611, 10451, 5341, 114897, 5295, 2768, 958, 6812, 5595, 10019, 10398, 3937, 2534, 83706, 54331, 558
GO:0031589	GO:0031589	cell-substrate adhesion	GOBP	239	0.190276	1.20958	up	3.04525e-05	0.000712568	71, 4070, 3728, 2316, 1308, 3655, 27076, 6281, 998, 2335, 967, 3685, 182, 1029, 2196, 7412, 9806, 3956, 6422, 8751, 3915, 10519, 9748, 4680, 23603, 1307, 3397, 9341, 11151, 2932, 3912, 54453, 7057, 2621, 84168, 3689, 604, 11078, 596, 5829, 6239, 23332, 4811, 1942, 7070, 5764, 84962, 3987, 1793, 10630, 90102, 7402, 3611, 2199, 5467, 54822, 5880, 8573, 6093, 6548, 1613, 8324, 6366, 9647, 5295, 1435…
GO:0055008	GO:0055008	cardiac muscle tissue morphogenesis	GOBP	15	0.53284	1.70376	up	3.26403e-05	0.000761249	1832, 3516, 4089, 7168, 57493, 2022, 5318, 2296
GO:0007167	GO:0007167	enzyme linked receptor protein signaling pathway	GOBP	766	0.122064	1.12983	up	3.42954e-05	0.000794807	71, 3315, 3320, 1655, 7431, 7314, 50848, 998, 1173, 7879, 6774, 6720, 1284, 1282, 967, 2261, 10094, 10092, 1001, 3685, 9368, 142, 10755, 51107, 6091, 3487, 2771, 5062, 3486, 10787, 1969, 6422, 8473, 54845, 5327, 3572, 4853, 9550, 10093, 9019, 55845, 2065, 51094, 27020, 22916, 1634, 207, 10552, 10006, 3482, 7157, 163, 4052, 7072, 533, 3397, 55023, 9982, 1460, 3488, 3516, 655, 1030, 523, 59338, 497…
GO:0070098	GO:0070098	chemokine-mediated signaling pathway	GOBP	36	0.452126	1.57165	up	3.43358e-05	0.000794807	7852, 6091, 10519, 6363, 6352, 9943, 6366, 6387, 11240, 10019, 2296
GO:0006066	GO:0006066	alcohol metabolic process	GOBP	260	-0.202385	0.81678	down	3.44155e-05	0.000794807	8542, 6319, 1718, 6720, 5901, 801, 2222, 128, 217, 2194, 10327, 3949, 3157, 2224, 80271, 6713, 2820, 6307, 26002, 3930, 3156, 131, 157506, 3638, 9563, 3422, 5335, 9517, 4047, 3613, 10682, 84532, 1595, 2805, 195814, 5467, 10613, 6652, 5331, 4802, 39, 10654, 5341, 4204, 3419, 8813, 51477, 1717, 3631, 55902, 2643, 3635, 1593, 4597, 57016, 2629, 5106, 10380, 50814, 231, 256356, 79644, 8871, 847, 2712…
GO:0001819	GO:0001819	positive regulation of cytokine production	GOBP	254	0.186037	1.20447	up	3.54946e-05	0.000817068	972, 301, 3315, 3320, 3428, 6774, 4179, 3115, 975, 3659, 7805, 3304, 4060, 8140, 3572, 53833, 4791, 8780, 284340, 861, 3965, 6363, 5788, 57162, 7057, 10626, 83786, 5663, 22861, 7186, 9466, 5603, 8764, 5437, 64135, 6653, 3665, 9181, 920, 5295, 57493, 4602, 148022, 6777, 5450, 958, 4050, 9308, 914, 1436, 916, 3717, 23705, 8692, 8915, 85364, 3554, 6095, 3603, 9447, 5435, 22900, 29923, 54440, 4345, 1…
GO:0000165	GO:0000165	MAPK cascade	GOBP	576	0.132108	1.14123	up	3.6383e-05	0.00083139	972, 5478, 7534, 100133941, 2950, 7314, 998, 2335, 2261, 801, 5708, 3685, 9368, 678, 3383, 9314, 7852, 975, 6091, 3487, 7805, 2771, 1857, 3486, 5690, 1969, 6422, 10318, 3276, 4853, 2065, 3716, 10550, 284340, 10519, 27020, 4609, 207, 5682, 1849, 4077, 5597, 1739, 5691, 655, 3965, 9611, 6464, 6363, 6317, 5788, 3561, 5713, 4067, 7077, 80149, 3297, 4089, 11329, 7057, 2621, 9175, 54910, 23064, 6259, 6…
GO:0016525	GO:0016525	negative regulation of angiogenesis	GOBP	50	0.352082	1.42203	up	3.65859e-05	0.00083139	6678, 1284, 9314, 493, 3339, 1969, 1634, 5176, 7057, 22905, 5764, 23166, 57556, 6093, 4204, 1870, 161742, 22846, 2296, 10365, 5797
GO:1901343	GO:1901343	negative regulation of vasculature development	GOBP	50	0.352082	1.42203	up	3.65859e-05	0.00083139	6678, 1284, 9314, 493, 3339, 1969, 1634, 5176, 7057, 22905, 5764, 23166, 57556, 6093, 4204, 1870, 161742, 22846, 2296, 10365, 5797
GO:2000181	GO:2000181	negative regulation of blood vessel morphogenesis	GOBP	50	0.352082	1.42203	up	3.65859e-05	0.00083139	6678, 1284, 9314, 493, 3339, 1969, 1634, 5176, 7057, 22905, 5764, 23166, 57556, 6093, 4204, 1870, 161742, 22846, 2296, 10365, 5797
GO:0090101	GO:0090101	negative regulation of transmembrane receptor protein serine/threonine kinase signaling pathway	GOBP	73	0.315486	1.37093	up	3.72937e-05	0.000844768	7314, 6422, 7157, 4052, 6497, 2200, 6653, 857, 51232, 161742, 200734, 7048, 26036, 50515
GO:0060333	GO:0060333	interferon-gamma-mediated signaling pathway	GOBP	73	0.296191	1.34473	up	3.76951e-05	0.000851142	3122, 3107, 3664, 3115, 3383, 7412, 3659, 3716, 7157, 2634, 10346, 4502, 81603, 6672, 3660, 3665, 4261, 3120, 3717, 8651, 10475, 6737, 3118
GO:0032640	GO:0032640	tumor necrosis factor production	GOBP	67	0.31062	1.36427	up	3.798e-05	0.000852146	3315, 2950, 6774, 4057, 7128, 3965, 6363, 5788, 80149, 7057, 2621, 83786, 5663, 9466, 64135, 9181, 5295, 148022, 140885, 914, 3717, 54440, 558
GO:0032680	GO:0032680	regulation of tumor necrosis factor production	GOBP	66	0.31062	1.36427	up	3.798e-05	0.000852146	3315, 2950, 6774, 4057, 7128, 3965, 6363, 5788, 80149, 7057, 2621, 83786, 5663, 9466, 64135, 9181, 5295, 148022, 140885, 914, 3717, 54440, 558
GO:0045596	GO:0045596	negative regulation of cell differentiation	GOBP	292	0.162037	1.1759	up	3.88237e-05	0.000866455	972, 301, 4070, 8626, 4792, 4057, 4780, 10509, 3685, 182, 678, 3659, 6422, 5108, 1289, 3276, 3949, 51094, 1048, 51621, 10519, 4609, 7157, 4077, 6405, 861, 23603, 3397, 79755, 3488, 3516, 655, 3280, 2932, 57534, 6497, 595, 51043, 28951, 1977, 4067, 80149, 4089, 54910, 3638, 604, 6259, 5663, 7528, 4318, 53335, 6272, 171023, 4320, 1942, 7070, 94241, 5764, 7161, 4804, 9423, 5467, 3398, 55755, 2200, 8…
GO:0042325	GO:0042325	regulation of phosphorylation	GOBP	923	0.108285	1.11437	up	3.88621e-05	0.000866455	972, 3315, 2810, 5478, 100133941, 3320, 2950, 7314, 3655, 1981, 10728, 998, 6774, 5223, 2335, 7037, 7295, 4057, 2261, 801, 8655, 9368, 1026, 1029, 3383, 9314, 493, 5783, 7852, 975, 6091, 7175, 7128, 10106, 150696, 5912, 5756, 3692, 5062, 1857, 3486, 1969, 6422, 8473, 8795, 3572, 10983, 8087, 2065, 90007, 57018, 284340, 10519, 27020, 10762, 207, 10899, 10006, 1849, 7157, 26472, 23603, 26471, 55023…
GO:0003206	GO:0003206	cardiac chamber morphogenesis	GOBP	42	0.365197	1.4408	up	3.89896e-05	0.000866572	1832, 182, 6659, 6091, 4853, 7157, 3516, 655, 10848, 3280, 4089, 6654, 7168, 57493, 55742, 2022, 60485, 5318, 10370, 7048, 2296
GO:0032963	GO:0032963	collagen metabolic process	GOBP	52	0.357795	1.43017	up	3.92015e-05	0.000868559	1508, 7431, 8751, 1289, 871, 861, 4318, 4320, 2805, 5467, 5159, 4602, 1513, 4261, 2022, 9697, 9509, 4316, 1306
GO:0050810	GO:0050810	regulation of steroid biosynthetic process	GOBP	49	-0.341771	0.710511	down	4.38779e-05	0.000969142	6319, 6720, 5901, 2222, 2194, 3490, 3157, 2224, 6713, 3156, 3638, 9563, 3422, 4047, 1595, 10613, 4802, 133, 10654, 1717, 4597, 27122, 4598
GO:0002687	GO:0002687	positive regulation of leukocyte migration	GOBP	72	0.301846	1.35235	up	4.42301e-05	0.000973887	972, 57402, 3383, 284340, 3965, 6363, 7057, 2621, 6352, 9943, 4254, 7070, 5764, 8764, 5880, 6366, 102, 1435, 1436, 83483, 3554, 5595, 6387, 5228, 81704, 90550
GO:0010941	GO:0010941	regulation of cell death	GOBP	1146	0.0973319	1.10223	up	4.4957e-05	0.000986828	6279, 6280, 972, 301, 3315, 64065, 2810, 5478, 330, 7534, 1508, 3320, 2950, 2316, 7314, 8626, 3655, 1981, 1718, 998, 23204, 4792, 292, 7037, 7295, 2896, 831, 4057, 824, 4780, 5055, 10537, 5036, 3685, 9368, 1026, 142, 3065, 6659, 1029, 7417, 3383, 9314, 9927, 5275, 7852, 51107, 25824, 10134, 7805, 3956, 1366, 2771, 7128, 10276, 3304, 5062, 27069, 3486, 64114, 6422, 8795, 29979, 1522, 128866, 3572,…
GO:0019220	GO:0019220	regulation of phosphate metabolic process	GOBP	1068	0.100989	1.10626	up	4.65291e-05	0.00101505	972, 3315, 2810, 5478, 100133941, 3320, 2950, 7314, 3655, 1981, 10728, 998, 6774, 5223, 2335, 7037, 7295, 4057, 824, 2261, 801, 8655, 2029, 9368, 1026, 142, 1029, 3383, 9314, 493, 5783, 7852, 975, 6091, 7175, 2771, 7128, 10106, 150696, 5912, 5756, 3692, 5062, 1857, 3486, 10776, 9989, 1969, 6422, 8473, 8795, 3572, 10983, 3949, 8087, 2065, 90007, 57018, 284340, 10519, 27020, 10762, 207, 10899, 21, …
GO:0051174	GO:0051174	regulation of phosphorus metabolic process	GOBP	1069	0.100989	1.10626	up	4.65291e-05	0.00101505	972, 3315, 2810, 5478, 100133941, 3320, 2950, 7314, 3655, 1981, 10728, 998, 6774, 5223, 2335, 7037, 7295, 4057, 824, 2261, 801, 8655, 2029, 9368, 1026, 142, 1029, 3383, 9314, 493, 5783, 7852, 975, 6091, 7175, 2771, 7128, 10106, 150696, 5912, 5756, 3692, 5062, 1857, 3486, 10776, 9989, 1969, 6422, 8473, 8795, 3572, 10983, 3949, 8087, 2065, 90007, 57018, 284340, 10519, 27020, 10762, 207, 10899, 21, …
GO:0030278	GO:0030278	regulation of ossification	GOBP	50	0.347695	1.4158	up	4.76011e-05	0.00103525	4057, 83999, 6422, 4077, 1893, 3516, 655, 56172, 5552, 596, 5764, 79412, 91461, 1435, 54880, 22856, 4040, 5595, 4256
GO:0097028	GO:0097028	dendritic cell differentiation	GOBP	19	0.489209	1.63103	up	4.77769e-05	0.0010359	10537, 4853, 3516, 3965, 6363, 4067, 2621, 5663, 5971, 28959, 7048, 558
GO:0032989	GO:0032989	cellular component morphogenesis	GOBP	400	0.143539	1.15435	up	5.00992e-05	0.00108294	3320, 928, 6152, 7314, 682, 6277, 998, 2335, 10890, 10509, 4076, 8766, 4854, 7852, 6091, 7155, 5062, 1857, 10787, 1969, 8301, 4853, 27020, 1465, 6405, 23603, 29766, 3397, 10611, 655, 4976, 6464, 2932, 7408, 4781, 4089, 9175, 54910, 2011, 11313, 6259, 5663, 5335, 596, 9334, 10048, 6239, 53335, 23332, 26053, 56288, 1942, 1808, 7070, 6654, 51199, 5764, 23327, 4804, 7168, 6742, 1855, 10630, 90102, 94…
GO:0007178	GO:0007178	transmembrane receptor protein serine/threonine kinase signaling pathway	GOBP	240	0.200627	1.22217	up	5.09475e-05	0.00109793	1655, 7431, 7314, 50848, 142, 10755, 6422, 4853, 7157, 4052, 3397, 1460, 3516, 655, 1030, 3280, 6497, 57178, 4089, 7057, 5829, 56288, 4053, 60436, 2805, 2200, 6653, 857, 3096, 1954, 51232, 9688, 2022, 161742, 3717, 285704, 8287, 200734, 5595, 10370, 7048, 26036, 27122, 7018, 867, 50515, 2331
GO:0048585	GO:0048585	negative regulation of response to stimulus	GOBP	1025	0.100697	1.10594	up	5.15029e-05	0.00110653	972, 301, 3315, 5478, 928, 2950, 7314, 8626, 3428, 3655, 998, 966, 7879, 4792, 292, 7295, 2896, 4057, 4179, 5708, 4780, 5055, 10509, 1452, 3685, 9368, 7850, 4854, 3065, 7417, 3383, 3557, 9516, 9314, 493, 9927, 23019, 6091, 3487, 7805, 2771, 7128, 3304, 27069, 1857, 3486, 83999, 5690, 64114, 1969, 6422, 8795, 9612, 10318, 5327, 2773, 53833, 3949, 2065, 51094, 10550, 8780, 4582, 284340, 10519, 4609…
GO:0060402	GO:0060402	calcium ion transport into cytosol	GOBP	67	0.333662	1.39607	up	5.24294e-05	0.00112303	801, 493, 11151, 6363, 5788, 4067, 3064, 5335, 596, 1756, 7070, 857, 920, 6366, 2534, 5311, 9001
GO:0048858	GO:0048858	cell projection morphogenesis	GOBP	358	0.15041	1.16231	up	5.34362e-05	0.00114115	3320, 6152, 7314, 682, 6277, 998, 2335, 10890, 10509, 4076, 8766, 4854, 7852, 6091, 7155, 5062, 1857, 10787, 1969, 8301, 4853, 27020, 6405, 23603, 3397, 10611, 655, 4976, 6464, 2932, 7408, 4781, 4089, 9175, 54910, 2011, 11313, 6259, 5663, 5335, 596, 9334, 10048, 6239, 53335, 26053, 56288, 1942, 1808, 7070, 6654, 51199, 5764, 23327, 4804, 1855, 10630, 9423, 200933, 5362, 10439, 5604, 5880, 10507, …
GO:0060348	GO:0060348	bone development	GOBP	89	0.261869	1.29936	up	5.43664e-05	0.00115753	302, 4057, 2261, 5358, 4853, 871, 7157, 633, 5788, 25946, 6497, 3638, 309, 171023, 51119, 85301, 2200, 10507, 1954, 2022, 22856, 4040, 7048, 10019, 2296
GO:0035907	GO:0035907	dorsal aorta development	GOBP	4	0.889516	2.43395	up	5.61347e-05	0.00118987	3516, 4804, 2022
GO:0120039	GO:0120039	plasma membrane bounded cell projection morphogenesis	GOBP	355	0.150689	1.16264	up	5.62209e-05	0.00118987	3320, 6152, 7314, 682, 6277, 998, 2335, 10890, 10509, 4076, 8766, 4854, 7852, 6091, 7155, 5062, 1857, 10787, 1969, 8301, 4853, 27020, 6405, 23603, 3397, 10611, 655, 4976, 6464, 2932, 7408, 4781, 4089, 9175, 54910, 2011, 11313, 6259, 5663, 5335, 596, 9334, 10048, 6239, 53335, 26053, 56288, 1942, 1808, 7070, 6654, 51199, 5764, 23327, 4804, 1855, 10630, 9423, 200933, 5362, 10439, 5604, 5880, 10507, …
GO:0002260	GO:0002260	lymphocyte homeostasis	GOBP	32	0.398133	1.48904	up	5.75441e-05	0.00121425	972, 7128, 207, 11151, 3965, 4067, 596, 6654, 355, 6777, 3718, 5585, 5532, 8915, 55619
GO:0045446	GO:0045446	endothelial cell differentiation	GOBP	64	0.318376	1.37489	up	5.797e-05	0.00121961	50848, 4478, 182, 80781, 2194, 3383, 7852, 118, 3397, 3516, 7082, 9414, 4089, 2889, 5764, 10630, 6093, 57493, 169044, 91663, 2022, 5175, 1306
GO:0006720	GO:0006720	isoprenoid metabolic process	GOBP	75	-0.33403	0.716032	down	5.84037e-05	0.0012251	6382, 2222, 128, 3339, 3157, 2224, 3156, 131, 157506, 3422, 4047, 195814, 5467, 10654, 8813, 4597, 9672, 57016, 231, 79644, 4598, 8818, 6383
GO:0060485	GO:0060485	mesenchyme development	GOBP	145	0.230499	1.25923	up	5.90773e-05	0.00123201	1655, 2316, 10521, 2335, 10509, 182, 6091, 6422, 8751, 2065, 51094, 4609, 6405, 23603, 79755, 3516, 655, 3280, 2932, 6317, 10016, 4089, 157506, 54910, 309, 2260, 596, 4254, 23332, 1942, 10630, 90102, 10439, 81610, 10507, 57556, 80709, 5159, 4194, 8463, 9037, 2022, 4040, 161742, 200734, 59, 5595, 10370, 7048, 2296, 5311
GO:0009060	GO:0009060	aerobic respiration	GOBP	95	-0.301496	0.739711	down	5.90809e-05	0.00123201	7384, 1337, 1327, 54205, 7388, 1329, 1340, 1351, 1349, 6391, 9377, 1743, 6390, 29796, 8801, 3419, 4728, 374291, 9650, 80025, 847, 81889
GO:0006816	GO:0006816	calcium ion transport	GOBP	183	0.221602	1.24807	up	6.00143e-05	0.0012444	302, 488, 801, 3685, 3383, 493, 7852, 2771, 29979, 6520, 55858, 11151, 4976, 6363, 5788, 4067, 2621, 309, 3064, 6352, 79085, 5663, 5335, 596, 30968, 1756, 7070, 29763, 54822, 857, 55486, 489, 920, 6548, 6366, 5159, 57620, 2669, 6387, 8065, 3603, 90550, 80228, 2534, 5311, 9001
GO:0007260	GO:0007260	tyrosine phosphorylation of STAT protein	GOBP	37	0.392202	1.48024	up	6.00258e-05	0.0012444	6774, 2261, 3572, 3280, 4067, 3297, 6352, 857, 3718, 958, 1436, 3717, 8651, 10019, 2534
GO:0060415	GO:0060415	muscle tissue morphogenesis	GOBP	16	0.505259	1.65741	up	6.25366e-05	0.00129267	1832, 3516, 4089, 7168, 57493, 2022, 5318, 2296
GO:0050650	GO:0050650	chondroitin sulfate proteoglycan biosynthetic process	GOBP	27	0.517134	1.67721	up	6.40208e-05	0.0013195	1634, 633, 51363, 1462, 22856, 9469, 54480, 26229, 50515
GO:0042102	GO:0042102	positive regulation of T cell proliferation	GOBP	43	0.352327	1.42237	up	6.62252e-05	0.00136098	301, 100133941, 7037, 4179, 3115, 7412, 975, 3572, 11151, 3965, 3280, 6363, 5788, 6352, 1604, 9466, 4860, 3109, 920, 6777, 3718, 916, 23308, 7048, 54440
GO:0050866	GO:0050866	negative regulation of cell activation	GOBP	82	0.27877	1.3215	up	6.67622e-05	0.00136805	972, 301, 928, 2896, 3659, 7805, 7128, 6422, 53833, 3949, 861, 1739, 3965, 5788, 51043, 57162, 4067, 80149, 604, 5270, 8764, 864, 114897, 472, 653499, 3718, 3635, 5585, 8651, 10875, 10019, 4345, 558
GO:0008202	GO:0008202	steroid metabolic process	GOBP	197	-0.218059	0.804078	down	7.26289e-05	0.00148397	8542, 6319, 1718, 6720, 5901, 2222, 2194, 3490, 3949, 3157, 2224, 6342, 6713, 59338, 6307, 3930, 8879, 3156, 3638, 9563, 3422, 25976, 5205, 4047, 51706, 10682, 1595, 5467, 10613, 4802, 39, 133, 10654, 4204, 9885, 6777, 1717, 1593, 4597, 80025, 2629, 6095, 50814, 231, 79644, 847, 27122, 1646, 84650, 6783, 4598, 6820, 7421, 6646, 2232
GO:0043087	GO:0043087	regulation of GTPase activity	GOBP	281	0.163509	1.17764	up	7.35831e-05	0.00149553	3655, 50848, 6281, 3383, 10276, 150696, 1857, 1969, 6422, 8301, 57636, 397, 23603, 23365, 1894, 5903, 2932, 6363, 57822, 54453, 1965, 604, 6352, 10188, 259173, 60626, 2889, 7070, 6654, 201176, 84962, 55785, 3987, 1793, 7410, 27237, 5362, 3993, 10451, 10507, 64744, 9882, 23092, 8490, 23129, 6366, 23102, 9135, 8874, 253260, 9779, 9815, 257106, 958, 2041, 23216, 9922, 116987, 4739, 55357, 51306, 508…
GO:0051607	GO:0051607	defense response to virus	GOBP	180	0.206495	1.22936	up	7.39366e-05	0.00149553	330, 3320, 2316, 10521, 3428, 3659, 7128, 8780, 8673, 10346, 5359, 5788, 80149, 200315, 596, 22861, 256987, 55324, 3660, 329, 64135, 10771, 3665, 55763, 7187, 6397, 9020, 5611, 54476, 148022, 958, 54765, 91607, 60489, 10875, 1130, 8692, 85364, 8678, 440275, 81559, 9447, 56915, 24138, 3455
GO:0140546	GO:0140546	defense response to symbiont	GOBP	180	0.206495	1.22936	up	7.39366e-05	0.00149553	330, 3320, 2316, 10521, 3428, 3659, 7128, 8780, 8673, 10346, 5359, 5788, 80149, 200315, 596, 22861, 256987, 55324, 3660, 329, 64135, 10771, 3665, 55763, 7187, 6397, 9020, 5611, 54476, 148022, 958, 54765, 91607, 60489, 10875, 1130, 8692, 85364, 8678, 440275, 81559, 9447, 56915, 24138, 3455
GO:0051094	GO:0051094	positive regulation of developmental process	GOBP	644	0.114742	1.12158	up	7.4038e-05	0.00149553	972, 301, 3315, 4070, 2810, 3728, 100133941, 3122, 2316, 8626, 50848, 688, 1981, 6281, 4673, 998, 3159, 6774, 2335, 1192, 7037, 2896, 4057, 824, 4179, 4780, 5036, 4076, 142, 8766, 3065, 182, 6659, 1029, 6692, 9314, 7852, 6091, 3304, 1857, 3486, 6422, 3572, 3276, 4853, 2065, 3716, 6929, 11051, 10519, 27020, 4609, 1634, 207, 3099, 7157, 118, 861, 23603, 1894, 5176, 1893, 3516, 655, 3965, 5292, 1084…
GO:0001779	GO:0001779	natural killer cell differentiation	GOBP	11	0.597777	1.81807	up	7.46694e-05	0.001504	5788, 2621, 22890, 6777, 11143, 5293, 558
GO:0042129	GO:0042129	regulation of T cell proliferation	GOBP	75	0.279884	1.32298	up	7.81948e-05	0.00157054	301, 100133941, 7037, 4179, 3115, 7412, 975, 3659, 3572, 53833, 1739, 11151, 3965, 3280, 6363, 5788, 51043, 57162, 6352, 1604, 9466, 6654, 8764, 4860, 7133, 5880, 3109, 920, 653499, 6777, 3718, 916, 23308, 7048, 54440
GO:0010959	GO:0010959	regulation of metal ion transport	GOBP	100	0.2714	1.3118	up	7.86825e-05	0.00157587	483, 801, 3383, 7852, 2771, 29979, 1739, 11151, 4067, 3064, 6352, 5335, 596, 1756, 7070, 29763, 857, 920, 6548, 5159, 57620, 2669, 6387, 3603, 2534, 5311, 9001
GO:0030510	GO:0030510	regulation of BMP signaling pathway	GOBP	44	0.364272	1.43947	up	7.97814e-05	0.00159338	6422, 4853, 3516, 3280, 6497, 4089, 2200, 6653, 51232, 2022
GO:0030900	GO:0030900	forebrain development	GOBP	150	0.202275	1.22418	up	8.01678e-05	0.0015966	6513, 2316, 7314, 54407, 3337, 5307, 999, 10092, 3065, 6434, 493, 7852, 6091, 7155, 55970, 5108, 22809, 3516, 3280, 2932, 6867, 55236, 6497, 4781, 57178, 3912, 27089, 2113, 6259, 5663, 546, 51199, 5764, 10579, 200933, 84678, 80709, 80055, 3251, 9037, 8648, 317762, 358, 5194, 2145, 4929, 4040, 1436, 10818, 6387, 85440, 2534, 153241, 9001, 64919, 558, 597
GO:0060322	GO:0060322	head development	GOBP	351	0.14083	1.15123	up	8.06379e-05	0.00160146	6513, 2316, 7314, 54407, 3337, 5307, 999, 998, 1282, 801, 8655, 6628, 10092, 3065, 6434, 493, 7852, 3339, 6091, 7155, 55970, 2746, 6422, 5108, 1340, 2773, 3157, 22809, 9531, 84002, 7157, 3397, 3516, 655, 59338, 3280, 2932, 6867, 55236, 8879, 6497, 4781, 57178, 3912, 27089, 2113, 54910, 3985, 51075, 6259, 84159, 5270, 5663, 596, 25976, 546, 1808, 6654, 51199, 5764, 10579, 2181, 200933, 5362, 55755…
GO:0016072	GO:0016072	rRNA metabolic process	GOBP	221	-0.204943	0.814694	down	8.2411e-05	0.00163211	6165, 11224, 10521, 9045, 6227, 5036, 2091, 3692, 10528, 8780, 51504, 9775, 55651, 54464, 8568, 10969, 51119, 55272, 55011, 51154, 55505, 9875, 23246, 23560, 29777, 51077, 57418, 54913, 90121, 11103, 54663, 23016, 10436, 10248, 51547, 56915, 23404
GO:0006364	GO:0006364	rRNA processing	GOBP	211	-0.207443	0.81266	down	8.38746e-05	0.00165646	6165, 11224, 10521, 9045, 6227, 5036, 2091, 3692, 10528, 8780, 51504, 9775, 55651, 8568, 10969, 51119, 55272, 55011, 51154, 55505, 9875, 23246, 23560, 29777, 51077, 57418, 54913, 90121, 11103, 54663, 23016, 10436, 10248, 51547, 56915, 23404
GO:0043043	GO:0043043	peptide biosynthetic process	GOBP	825	-0.123613	0.883722	down	8.49912e-05	0.00167385	3315, 6132, 6165, 7431, 6152, 11224, 9045, 1984, 7555, 1974, 1981, 6227, 6235, 6774, 4780, 5036, 4076, 6659, 678, 23019, 7284, 7175, 3692, 8894, 10318, 8087, 22916, 9444, 207, 51504, 5499, 7072, 11222, 9939, 23173, 3488, 83939, 9775, 79017, 84271, 51123, 25946, 51253, 1977, 80149, 7057, 1965, 6352, 8893, 51021, 54464, 23185, 54998, 2937, 1756, 1978, 54460, 65993, 85476, 57129, 2309, 64960, 246175…
GO:0030509	GO:0030509	BMP signaling pathway	GOBP	85	0.30227	1.35293	up	8.66522e-05	0.00170184	1655, 6422, 4853, 3516, 655, 3280, 6497, 4089, 2200, 6653, 3096, 1954, 51232, 2022, 285704, 8287, 5595
GO:0071706	GO:0071706	tumor necrosis factor superfamily cytokine production	GOBP	70	0.293487	1.3411	up	8.71878e-05	0.00170292	3315, 2950, 6774, 4057, 7128, 3965, 6363, 5788, 80149, 7057, 2621, 83786, 5663, 9466, 64135, 9181, 5295, 148022, 140885, 914, 3717, 8915, 54440, 558
GO:1903555	GO:1903555	regulation of tumor necrosis factor superfamily cytokine production	GOBP	69	0.293487	1.3411	up	8.71878e-05	0.00170292	3315, 2950, 6774, 4057, 7128, 3965, 6363, 5788, 80149, 7057, 2621, 83786, 5663, 9466, 64135, 9181, 5295, 148022, 140885, 914, 3717, 8915, 54440, 558
GO:0007420	GO:0007420	brain development	GOBP	327	0.144553	1.15552	up	8.77342e-05	0.00170889	6513, 2316, 7314, 54407, 3337, 5307, 999, 998, 1282, 801, 8655, 6628, 10092, 3065, 6434, 493, 7852, 3339, 6091, 7155, 55970, 2746, 6422, 5108, 1340, 2773, 3157, 22809, 9531, 84002, 7157, 3397, 3516, 655, 3280, 2932, 6867, 55236, 6497, 4781, 57178, 3912, 27089, 2113, 54910, 51075, 6259, 5270, 5663, 596, 546, 1808, 6654, 51199, 5764, 10579, 2181, 200933, 5362, 55755, 7707, 84678, 5604, 8704, 4204, …
GO:0019218	GO:0019218	regulation of steroid metabolic process	GOBP	62	-0.303498	0.738231	down	9.05702e-05	0.0017593	6319, 6720, 5901, 2222, 2194, 3490, 3157, 2224, 6713, 3156, 3638, 9563, 3422, 4047, 1595, 10613, 4802, 133, 10654, 6777, 1717, 4597, 80025, 6095, 27122, 4598
GO:0060042	GO:0060042	retina morphogenesis in camera-type eye	GOBP	16	0.522033	1.68545	up	9.10032e-05	0.00176288	204851, 7070, 5764, 4040, 221935, 5797
GO:0030001	GO:0030001	metal ion transport	GOBP	234	0.197443	1.21828	up	9.31273e-05	0.00179911	302, 483, 488, 801, 3685, 3383, 493, 7852, 2771, 29979, 6520, 55858, 1739, 11151, 4976, 6363, 5788, 4067, 2621, 309, 3064, 6352, 79085, 5663, 5335, 596, 30968, 1756, 7070, 29763, 54822, 857, 55486, 489, 920, 6548, 6366, 5159, 57620, 2669, 6387, 8065, 3603, 90550, 80228, 23390, 2534, 5311, 9001
GO:0044419	GO:0044419	biological process involved in interspecies interaction between organisms	GOBP	1665	0.0806072	1.08395	up	9.64732e-05	0.00185868	6279, 3853, 6280, 972, 301, 3315, 5478, 330, 3868, 6132, 302, 100133941, 3122, 3320, 2950, 57402, 3107, 6165, 7431, 6152, 2316, 11224, 7314, 6678, 10521, 9045, 23650, 682, 3428, 50848, 1974, 8542, 1981, 445, 10383, 3664, 163351, 6227, 488, 6235, 999, 998, 1173, 4478, 7879, 3159, 6774, 4792, 292, 2335, 7037, 2896, 5901, 4057, 2706, 824, 4179, 801, 8655, 5708, 4780, 10537, 10594, 6510, 6590, 3115, …
GO:0002824	GO:0002824	positive regulation of adaptive immune response based on somatic recombination of immune receptors built from immunoglobulin superfamily domains	GOBP	37	0.378107	1.45952	up	9.7208e-05	0.00185906	3122, 7037, 975, 64332, 5788, 7186, 9466, 920, 22890, 958, 3554, 54440
GO:0051216	GO:0051216	cartilage development	GOBP	80	0.269867	1.30979	up	9.72433e-05	0.00185906	5307, 2261, 4060, 5396, 871, 4094, 861, 633, 1893, 655, 7076, 4781, 309, 51320, 85301, 864, 1116, 91461, 64764, 22856, 4040, 399979, 8692, 129642, 5595, 7048, 4256, 50515
GO:0009611	GO:0009611	response to wounding	GOBP	366	0.142976	1.1537	up	9.75411e-05	0.00185906	6279, 3853, 71, 301, 3315, 1832, 5478, 7534, 6707, 928, 6382, 2316, 6678, 50848, 998, 966, 2335, 5493, 1192, 2896, 4780, 5055, 1001, 1026, 2125, 3371, 3998, 23468, 3065, 678, 9314, 9927, 389, 7852, 3659, 7094, 3956, 7128, 5912, 83999, 5327, 1289, 4853, 50506, 2065, 53905, 1634, 1465, 1606, 23173, 2, 5359, 57822, 8525, 7076, 4067, 2769, 7057, 2113, 2621, 309, 5270, 596, 6239, 23332, 5764, 11235, 8…
GO:0006531	GO:0006531	aspartate metabolic process	GOBP	9	-0.898611	0.407135	down	9.75415e-05	0.00185906	445, 2806, 2805
GO:0007229	GO:0007229	integrin-mediated signaling pathway	GOBP	72	0.295684	1.34405	up	9.90413e-05	0.00187799	2316, 3655, 998, 2335, 967, 3685, 7094, 8751, 1307, 7076, 3689, 7070, 5764, 3987, 1793, 3611, 10451, 5341, 102, 9564, 3683, 3678, 4739, 83706
GO:0043408	GO:0043408	regulation of MAPK cascade	GOBP	412	0.143482	1.15429	up	9.92447e-05	0.00187799	972, 5478, 7534, 100133941, 2950, 7314, 998, 2335, 2261, 9368, 3383, 9314, 7852, 975, 6091, 3487, 7805, 2771, 1857, 3486, 1969, 6422, 10318, 3276, 4853, 10550, 284340, 10519, 27020, 4609, 207, 1849, 4077, 1739, 655, 3965, 9611, 6464, 6363, 6317, 5788, 4067, 7077, 80149, 4089, 11329, 7057, 2621, 9175, 54910, 6259, 6352, 2260, 5663, 10048, 4254, 7186, 2889, 1942, 11235, 7161, 84962, 7185, 81606, 10…
GO:0001764	GO:0001764	neuron migration	GOBP	53	0.309555	1.36282	up	9.93297e-05	0.00187799	2316, 7852, 7155, 5108, 57178, 2621, 2011, 2260, 5663, 26053, 9423, 200933, 8403, 57556, 9181, 5194, 4929, 6387, 2534, 558
GO:0031399	GO:0031399	regulation of protein modification process	GOBP	1135	0.0938427	1.09839	up	0.000100109	0.00188769	972, 3315, 2810, 5478, 330, 100133941, 3320, 2950, 7314, 1981, 6774, 2335, 7037, 7295, 6720, 4057, 2261, 801, 2029, 1622, 9368, 2034, 10075, 9528, 1026, 6659, 1029, 3383, 493, 5783, 7852, 975, 6091, 7805, 2771, 7128, 10106, 150696, 5912, 3304, 5756, 5062, 1857, 3486, 10776, 9989, 6422, 8473, 8795, 10318, 29979, 3572, 10983, 8087, 2065, 57018, 4582, 284340, 10519, 27020, 27338, 207, 26354, 10899, …
GO:0009636	GO:0009636	response to toxic substance	GOBP	102	-0.238834	0.787545	down	0.000101803	0.00191455	6280, 6382, 2950, 5052, 445, 999, 7295, 4780, 1026, 128, 25824, 10327, 50506, 53905, 26471, 4502, 655, 5292, 4501, 51780, 4067, 84817, 6352, 10765, 596, 94241, 4258, 1728, 642, 5159, 140809, 4259, 2643, 57016, 2877, 4257, 5595, 847, 1788
GO:0051056	GO:0051056	regulation of small GTPase mediated signal transduction	GOBP	186	0.188573	1.20753	up	0.00011146	0.00209061	50848, 998, 382, 9927, 389, 6091, 10276, 171177, 8473, 4853, 57636, 397, 64787, 23365, 1894, 9267, 2, 6464, 4067, 7077, 9322, 604, 4254, 26053, 2889, 6654, 56990, 54869, 7410, 27237, 117178, 10451, 5880, 9181, 23092, 8567, 5159, 1435, 57493, 8874, 50649, 84033, 257106, 199731, 23433, 3717, 9922, 22898, 51306, 50861, 10156, 64857, 55667, 23263, 867, 57580, 8660
GO:0050966	GO:0050966	detection of mechanical stimulus involved in sensory perception of pain	GOBP	4	0.850216	2.34015	up	0.000112012	0.00209542	7852, 6387, 2534
GO:0002822	GO:0002822	regulation of adaptive immune response based on somatic recombination of immune receptors built from immunoglobulin superfamily domains	GOBP	63	0.304739	1.35627	up	0.000114366	0.00213383	301, 3122, 7037, 975, 7128, 53833, 6363, 64332, 5788, 51043, 80149, 604, 7186, 9466, 7133, 920, 22890, 3718, 958, 5585, 5532, 3554, 54440
GO:0048812	GO:0048812	neuron projection morphogenesis	GOBP	342	0.147017	1.15837	up	0.00011527	0.00214505	3320, 6152, 7314, 682, 6277, 998, 2335, 10890, 10509, 4076, 8766, 4854, 7852, 6091, 7155, 5062, 1857, 10787, 1969, 8301, 4853, 27020, 6405, 3397, 10611, 655, 4976, 6464, 2932, 7408, 4781, 4089, 9175, 54910, 2011, 11313, 6259, 5663, 5335, 596, 9334, 10048, 53335, 26053, 56288, 1942, 1808, 7070, 6654, 51199, 5764, 23327, 4804, 1855, 9423, 200933, 5362, 10439, 5604, 5880, 10507, 5911, 57556, 6093, 2…
GO:0003158	GO:0003158	endothelium development	GOBP	75	0.285785	1.33081	up	0.00012437	0.00230247	50848, 4478, 182, 80781, 2194, 3383, 7852, 118, 3397, 1460, 3516, 7082, 9414, 4089, 2889, 5764, 10630, 6093, 57493, 169044, 91663, 2022, 5175, 1306
GO:0030206	GO:0030206	chondroitin sulfate biosynthetic process	GOBP	22	0.514142	1.6722	up	0.000124379	0.00230247	1634, 633, 51363, 1462, 22856, 9469, 54480, 50515
GO:0002685	GO:0002685	regulation of leukocyte migration	GOBP	98	0.251406	1.28583	up	0.000125469	0.0023166	972, 301, 57402, 4478, 3383, 975, 284340, 207, 1893, 3965, 6363, 4067, 7057, 2621, 6352, 9943, 4254, 9466, 7070, 5764, 8764, 387695, 5880, 6366, 102, 1435, 1436, 83483, 3554, 5595, 6387, 11240, 5228, 81704, 90550, 4345
GO:0007417	GO:0007417	central nervous system development	GOBP	451	0.124088	1.13211	up	0.000127663	0.00235098	6279, 6280, 3320, 2950, 6513, 7431, 2316, 7314, 54407, 3337, 5307, 999, 998, 6774, 2896, 1282, 801, 8655, 6628, 10092, 3065, 6434, 6659, 493, 7852, 3339, 6091, 7155, 51599, 1822, 55970, 2746, 10787, 6422, 5108, 3572, 1340, 2773, 3949, 3157, 22809, 9531, 84002, 207, 86, 7157, 1349, 6405, 3397, 6455, 4118, 3516, 655, 3280, 2932, 6867, 57822, 55236, 6497, 4781, 57178, 4067, 3912, 7077, 27089, 2113, …
GO:0003151	GO:0003151	outflow tract morphogenesis	GOBP	30	0.387566	1.47339	up	0.000128666	0.00236331	182, 6091, 3516, 655, 3280, 4089, 23129, 55742, 2022, 10370, 7048, 2296
GO:0070106	GO:0070106	interleukin-27-mediated signaling pathway	GOBP	9	0.632922	1.8831	up	0.000130215	0.00238558	6774, 3572, 7297, 3716, 9466, 3717
GO:0060560	GO:0060560	developmental growth involved in morphogenesis	GOBP	121	0.219279	1.24518	up	0.000132464	0.00242055	3320, 2335, 10509, 3371, 8766, 7852, 6422, 6405, 2932, 157506, 9175, 54910, 6259, 10765, 53335, 26053, 1808, 51199, 23327, 1855, 9423, 10439, 10507, 57556, 11344, 1435, 22902, 1954, 9037, 50618, 9968, 4040, 5532, 440275, 6387, 6790, 7048, 203228
GO:0050871	GO:0050871	positive regulation of B cell activation	GOBP	34	0.376678	1.45744	up	0.000133301	0.00242958	972, 7037, 1026, 975, 5788, 57162, 604, 596, 10451, 148022, 6777, 958, 3635, 286410, 54440, 8660
GO:0040007	GO:0040007	growth	GOBP	457	0.121299	1.12896	up	0.000135323	0.00246011	6279, 6280, 301, 2810, 3320, 928, 5660, 688, 1981, 998, 2335, 2261, 10509, 7086, 1026, 3371, 8766, 1029, 7852, 975, 3487, 6595, 10276, 3304, 5062, 3486, 3490, 6422, 8751, 4853, 51094, 22809, 10519, 207, 86, 7157, 118, 6405, 9792, 861, 10611, 4502, 1893, 3488, 3516, 5292, 4501, 10848, 59338, 6464, 2932, 3836, 8879, 57178, 4089, 157506, 2621, 9175, 54910, 309, 604, 6259, 84159, 5270, 10765, 7528, 5…
GO:0003198	GO:0003198	epithelial to mesenchymal transition involved in endocardial cushion formation	GOBP	8	0.664551	1.94362	up	0.000136045	0.00246167	3516, 4089, 2022, 7048
GO:0043122	GO:0043122	regulation of I-kappaB kinase/NF-kappaB signaling	GOBP	183	0.196664	1.21733	up	0.000136299	0.00246167	972, 3315, 330, 2950, 2316, 7037, 4057, 10537, 3065, 9516, 389, 51246, 3956, 7128, 8795, 10318, 8780, 10346, 1894, 1893, 3965, 6363, 81603, 57162, 80149, 10133, 7186, 84962, 7185, 329, 10771, 11040, 7187, 920, 79971, 6284, 9020, 6366, 124583, 10010, 148022, 958, 10475, 8915, 6095, 22900, 23390, 2534, 24138, 6737
GO:0030199	GO:0030199	collagen fibril organization	GOBP	28	0.416319	1.51637	up	0.000136451	0.00246167	4060, 1289, 871, 165, 4320, 9509, 2296, 2331
GO:0009968	GO:0009968	negative regulation of signal transduction	GOBP	833	0.103316	1.10884	up	0.00013845	0.00249139	972, 3315, 5478, 2950, 7314, 8626, 3655, 998, 7879, 4792, 292, 4057, 4179, 5708, 4780, 1452, 3685, 9368, 7850, 4854, 3065, 7417, 3383, 3557, 9516, 9314, 493, 9927, 23019, 6091, 3487, 7805, 2771, 7128, 3304, 27069, 1857, 3486, 83999, 5690, 64114, 1969, 6422, 8795, 9612, 10318, 2773, 2065, 51094, 8780, 4582, 10519, 4609, 1634, 207, 5682, 1849, 7157, 1388, 4052, 23170, 10525, 55023, 1739, 1893, 5691…
GO:0006412	GO:0006412	translation	GOBP	803	-0.121332	0.88574	down	0.000141013	0.00253109	3315, 6132, 6165, 7431, 6152, 11224, 9045, 1984, 7555, 1974, 1981, 6227, 6235, 6774, 5036, 4076, 6659, 678, 23019, 7284, 7175, 3692, 8894, 10318, 8087, 22916, 9444, 207, 51504, 5499, 7072, 11222, 9939, 23173, 3488, 83939, 9775, 84271, 51123, 25946, 51253, 1977, 80149, 7057, 1965, 6352, 8893, 51021, 54464, 23185, 54998, 1978, 54460, 65993, 85476, 57129, 2309, 64960, 246175, 6182, 90480, 55052, 609…
GO:0002703	GO:0002703	regulation of leukocyte mediated immunity	GOBP	91	0.257454	1.29363	up	0.000147208	0.00263562	3122, 7037, 3383, 975, 53833, 8673, 3965, 164, 5788, 4067, 3689, 604, 7186, 9466, 7133, 5880, 6318, 22890, 148022, 6777, 3718, 958, 23705, 5532, 3554, 6812, 54440
GO:0051782	GO:0051782	negative regulation of cell division	GOBP	7	-0.647761	0.523216	down	0.000149075	0.00266232	4609, 387695, 84936
GO:0002686	GO:0002686	negative regulation of leukocyte migration	GOBP	12	0.539207	1.71465	up	0.000152631	0.00271897	207, 9466, 6366, 6387, 11240, 4345
GO:0014068	GO:0014068	positive regulation of phosphatidylinositol 3-kinase signaling	GOBP	34	0.369123	1.44647	up	0.00015327	0.00272351	2335, 2065, 1634, 4067, 6352, 2260, 10456, 5467, 10507, 5295, 5159, 3717, 8678, 5293, 847, 3643, 867, 2534, 8660
GO:0090288	GO:0090288	negative regulation of cellular response to growth factor stimulus	GOBP	52	0.336946	1.40066	up	0.000154397	0.00273669	493, 6422, 1634, 6497, 10016, 7057, 22905, 4804, 2200, 8573, 6653, 57556, 387914, 51232, 199731
GO:0006629	GO:0006629	lipid metabolic process	GOBP	1073	-0.105694	0.8997	down	0.00015885	0.00280859	972, 301, 2171, 5660, 6382, 2950, 8542, 6319, 1718, 10728, 998, 7879, 6720, 5901, 824, 2261, 1622, 79718, 9524, 2222, 128, 51228, 2760, 2194, 3557, 5783, 3339, 975, 51599, 56910, 3692, 3490, 9612, 3949, 3157, 2224, 51094, 84002, 9444, 207, 21, 1606, 6342, 4048, 347735, 80271, 1460, 6713, 873, 9611, 59338, 5359, 6307, 6363, 8525, 1892, 3930, 29841, 8824, 8879, 54965, 56894, 3156, 4067, 131, 157506…
GO:0050921	GO:0050921	positive regulation of chemotaxis	GOBP	79	0.277798	1.32022	up	0.000160232	0.00282599	972, 3315, 57402, 7852, 284340, 3965, 6363, 7057, 2621, 6352, 2260, 9943, 5764, 5880, 6366, 9647, 102, 5159, 1435, 1954, 9037, 1436, 5595, 6387, 3603, 5228, 90550
GO:0090092	GO:0090092	regulation of transmembrane receptor protein serine/threonine kinase signaling pathway	GOBP	130	0.22995	1.25854	up	0.00016252	0.00285922	7314, 142, 10755, 6422, 4853, 7157, 4052, 1460, 3516, 655, 1030, 3280, 6497, 4089, 7057, 2805, 2200, 6653, 857, 51232, 9688, 2022, 161742, 3717, 200734, 10370, 7048, 26036, 27122, 50515
GO:0060411	GO:0060411	cardiac septum morphogenesis	GOBP	23	0.425845	1.53088	up	0.000169176	0.00296895	182, 6659, 6091, 4853, 7157, 3516, 655, 3280, 4089, 55742, 2022, 60485, 10370, 7048
GO:0046632	GO:0046632	alpha-beta T cell differentiation	GOBP	46	0.331557	1.39313	up	0.000171641	0.00300479	301, 3122, 6774, 3659, 861, 3965, 6363, 64332, 51043, 80149, 604, 596, 5971, 4860, 864, 4602, 3718, 9308, 8651, 6095, 7048, 54440, 64919
GO:1902930	GO:1902930	regulation of alcohol biosynthetic process	GOBP	42	-0.33697	0.71393	down	0.000172231	0.00300768	6319, 6720, 5901, 2222, 2194, 3157, 2224, 6713, 3156, 9563, 3422, 4047, 1595, 10613, 4802, 10654, 5341, 1717, 4597, 27122, 4598
GO:0050920	GO:0050920	regulation of chemotaxis	GOBP	109	0.238716	1.26962	up	0.000178087	0.0031023	972, 3315, 2950, 57402, 10509, 7852, 6091, 284340, 6405, 3965, 6363, 4067, 7057, 2621, 54910, 6259, 6352, 2260, 9943, 5764, 5880, 10507, 57556, 6366, 9647, 102, 5159, 1435, 1954, 9037, 1948, 1436, 5595, 6387, 11240, 3603, 5228, 90550
GO:0007411	GO:0007411	axon guidance	GOBP	130	0.220443	1.24663	up	0.000182271	0.00315309	6152, 682, 10509, 4854, 7852, 6091, 1969, 4853, 27020, 6405, 655, 6464, 7408, 4781, 4089, 54910, 11313, 6259, 5335, 10048, 1942, 1808, 6654, 4804, 1855, 9423, 5362, 5880, 10507, 57556, 2886, 23129, 5295, 1954, 9037, 2041, 1948, 2887, 1436, 10818, 5595, 6387, 5293, 2534, 64919, 5797, 2051, 133418, 8660
GO:0097485	GO:0097485	neuron projection guidance	GOBP	130	0.220443	1.24663	up	0.000182271	0.00315309	6152, 682, 10509, 4854, 7852, 6091, 1969, 4853, 27020, 6405, 655, 6464, 7408, 4781, 4089, 54910, 11313, 6259, 5335, 10048, 1942, 1808, 6654, 4804, 1855, 9423, 5362, 5880, 10507, 57556, 2886, 23129, 5295, 1954, 9037, 2041, 1948, 2887, 1436, 10818, 5595, 6387, 5293, 2534, 64919, 5797, 2051, 133418, 8660
GO:0034612	GO:0034612	response to tumor necrosis factor	GOBP	203	0.175092	1.19136	up	0.000183087	0.00315309	330, 2950, 445, 4792, 5708, 4780, 10537, 10594, 678, 3383, 7412, 7805, 7128, 3304, 5690, 6422, 10519, 207, 5682, 7157, 2634, 5691, 6363, 5713, 80149, 7057, 51667, 2621, 84817, 204851, 6352, 7186, 2937, 3987, 2309, 7185, 8764, 3611, 329, 7133, 1116, 9181, 7187, 8567, 9020, 355, 5718, 6366, 102, 10010, 958, 100506658, 4050, 2643, 3717, 83483, 8692, 2629, 5106, 5595, 6095, 9447, 22900, 10365
GO:0006464	GO:0006464	cellular protein modification process	GOBP	3638	0.0654899	1.06768	up	0.000183226	0.00315309	6279, 6280, 972, 301, 3315, 1832, 2810, 5478, 330, 7534, 6707, 100133941, 1475, 3320, 2950, 2316, 7314, 8542, 1981, 6699, 6698, 5500, 998, 6184, 6774, 4792, 2335, 7037, 7295, 6720, 4057, 2261, 80218, 801, 5708, 2029, 4780, 1622, 79718, 6628, 10537, 1452, 9368, 5887, 2034, 10075, 9528, 1026, 2125, 128, 3371, 142, 27230, 54205, 3998, 334, 8766, 3065, 6659, 1029, 25897, 3383, 493, 5783, 2091, 51246,…
GO:0036211	GO:0036211	protein modification process	GOBP	3638	0.0654899	1.06768	up	0.000183226	0.00315309	6279, 6280, 972, 301, 3315, 1832, 2810, 5478, 330, 7534, 6707, 100133941, 1475, 3320, 2950, 2316, 7314, 8542, 1981, 6699, 6698, 5500, 998, 6184, 6774, 4792, 2335, 7037, 7295, 6720, 4057, 2261, 80218, 801, 5708, 2029, 4780, 1622, 79718, 6628, 10537, 1452, 9368, 5887, 2034, 10075, 9528, 1026, 2125, 128, 3371, 142, 27230, 54205, 3998, 334, 8766, 3065, 6659, 1029, 25897, 3383, 493, 5783, 2091, 51246,…
GO:0045582	GO:0045582	positive regulation of T cell differentiation	GOBP	39	0.344108	1.41073	up	0.00018763	0.00321504	972, 301, 3122, 4179, 6659, 861, 3965, 6363, 64332, 5788, 57178, 51043, 604, 4860, 864, 22890, 4602, 6777, 9308, 8651, 7048, 1960, 54440
GO:0043491	GO:0043491	protein kinase B signaling	GOBP	132	0.218185	1.24382	up	0.000187886	0.00321504	3320, 7295, 2261, 9368, 9314, 1969, 2065, 10519, 207, 1739, 3488, 59338, 6363, 23612, 10016, 7057, 2621, 23064, 6352, 2260, 4254, 2889, 10456, 5880, 1839, 1116, 6199, 6366, 114897, 5295, 5159, 253260, 9037, 958, 2022, 8692, 10818, 3092, 5293, 10019, 3643, 1646, 2534, 642273, 8660, 558
GO:0060041	GO:0060041	retina development in camera-type eye	GOBP	44	0.329822	1.39072	up	0.000188186	0.00321504	6152, 1282, 493, 86, 5176, 4976, 6497, 204851, 5663, 7070, 5764, 60436, 5159, 4040, 79888, 221935, 23093, 5797
GO:0046631	GO:0046631	alpha-beta T cell activation	GOBP	63	0.293568	1.3412	up	0.000191696	0.00326712	301, 3122, 6774, 975, 3659, 861, 3965, 6363, 64332, 5788, 51043, 80149, 604, 596, 1604, 30968, 5971, 8764, 4860, 864, 4602, 653499, 3718, 9308, 916, 8651, 6095, 7048, 54440, 64919
GO:0010648	GO:0010648	negative regulation of cell communication	GOBP	861	0.0992451	1.10434	up	0.000193406	0.00328837	972, 3315, 5478, 2950, 7314, 8626, 3655, 998, 7879, 4792, 292, 6720, 4057, 4179, 5708, 4780, 1452, 3685, 9368, 7850, 4854, 3065, 7417, 3383, 3557, 9516, 9314, 493, 9927, 23019, 6091, 3487, 80223, 7805, 2771, 7128, 3304, 27069, 1857, 3486, 83999, 5690, 64114, 1969, 6422, 8795, 9612, 10318, 2773, 2065, 51094, 8780, 90007, 4582, 10519, 4609, 1634, 207, 5682, 1849, 7157, 1388, 4052, 23170, 10525, 550…
GO:0044764	GO:0044764	multi-organism cellular process	GOBP	10	0.569366	1.76715	up	0.000199597	0.0033855	5478, 7852, 2621, 2060, 857, 920, 200576, 8692
GO:0043123	GO:0043123	positive regulation of I-kappaB kinase/NF-kappaB signaling	GOBP	141	0.214471	1.23921	up	0.000202901	0.00343334	972, 330, 2316, 7037, 4057, 10537, 9516, 389, 51246, 3956, 8795, 10346, 1894, 1893, 3965, 6363, 81603, 57162, 7186, 84962, 329, 11040, 920, 79971, 6284, 9020, 6366, 124583, 148022, 958, 10475, 8915, 23390, 2534, 24138, 6737
GO:0042060	GO:0042060	wound healing	GOBP	304	0.148729	1.16036	up	0.000207169	0.00349721	6279, 3853, 71, 301, 3315, 1832, 5478, 7534, 6707, 928, 6382, 2316, 6678, 50848, 998, 966, 2335, 5493, 1192, 4780, 5055, 1001, 1026, 2125, 3371, 3998, 23468, 3065, 9927, 389, 7852, 3659, 7094, 7128, 5912, 5327, 1289, 4853, 50506, 2065, 53905, 1634, 1465, 1606, 23173, 2, 5359, 57822, 8525, 7076, 4067, 2769, 7057, 2113, 2621, 309, 5270, 6239, 23332, 11235, 84962, 1793, 7410, 7168, 10630, 90102, 366…
GO:0002062	GO:0002062	chondrocyte differentiation	GOBP	46	0.32117	1.37874	up	0.000211717	0.00356549	2261, 871, 4094, 861, 1893, 4781, 309, 51320, 85301, 864, 91461, 64764, 22856, 399979, 129642, 7048, 50515
GO:0003170	GO:0003170	heart valve development	GOBP	29	0.420168	1.52222	up	0.000216785	0.00364219	182, 6659, 6091, 4853, 3516, 4089, 1942, 7133, 10439, 6093, 4194, 7048
GO:0008285	GO:0008285	negative regulation of cell population proliferation	GOBP	365	0.134469	1.14393	up	0.000236309	0.00396083	2810, 6282, 2950, 6678, 10653, 3664, 3159, 9368, 1026, 80781, 6659, 1029, 6692, 9314, 9927, 6091, 6595, 3659, 7128, 3304, 3486, 3490, 6422, 53833, 22809, 51621, 10519, 4609, 10006, 7157, 26471, 1739, 9982, 5176, 1460, 3488, 3516, 655, 3965, 1030, 3280, 6497, 4781, 51043, 57162, 4067, 7077, 56998, 4089, 7057, 2113, 604, 5270, 596, 5017, 23515, 2889, 94241, 5764, 11235, 7161, 10804, 4804, 1488, 174…
GO:0009410	GO:0009410	response to xenobiotic stimulus	GOBP	35	-0.35322	0.702423	down	0.000240705	0.00402499	2950, 10728, 2987, 8824, 200315, 2937, 5447, 2180, 80777, 4258, 1728, 9915, 4259, 4257, 6095
GO:0003208	GO:0003208	cardiac ventricle morphogenesis	GOBP	24	0.410424	1.50746	up	0.000241775	0.00403203	1832, 182, 6659, 3516, 10848, 4089, 7168, 57493, 2022, 5318, 7048, 2296
GO:1904645	GO:1904645	response to amyloid-beta	GOBP	22	0.433367	1.54244	up	0.000242263	0.00403203	142, 3383, 7412, 4363, 2932, 5663, 4318, 4804, 2534
GO:0050730	GO:0050730	regulation of peptidyl-tyrosine phosphorylation	GOBP	134	0.216464	1.24168	up	0.000243027	0.00403528	972, 100133941, 6774, 2261, 3383, 975, 5912, 5062, 6422, 3572, 2065, 10006, 7157, 6464, 3280, 5788, 4067, 3297, 2621, 3689, 6352, 10188, 5663, 4254, 1942, 10456, 7070, 1741, 8764, 1839, 857, 10507, 9181, 920, 84313, 253260, 958, 199731, 30844, 5175, 1436, 916, 3717, 8651, 3678, 4739, 8692, 10019, 867, 2534
GO:0044255	GO:0044255	cellular lipid metabolic process	GOBP	809	-0.116476	0.890051	down	0.00025556	0.00423346	972, 301, 2171, 5660, 6382, 2950, 6319, 10728, 6720, 824, 1622, 9524, 2222, 128, 51228, 2760, 2194, 5783, 3339, 56910, 3692, 3949, 3157, 2224, 51094, 84002, 9444, 207, 21, 1606, 6342, 4048, 347735, 80271, 1460, 873, 9611, 59338, 5359, 6307, 8525, 1892, 8824, 8879, 54965, 56894, 3156, 131, 157506, 11313, 3638, 3422, 5335, 9517, 2108, 9334, 30968, 256987, 56261, 4047, 3613, 2525, 55500, 64834, 2180…
GO:0018193	GO:0018193	peptidyl-amino acid modification	GOBP	946	0.0969821	1.10184	up	0.00025706	0.00424839	6279, 6280, 972, 5478, 100133941, 3320, 1981, 6184, 6774, 7037, 7295, 2261, 80218, 801, 1452, 128, 142, 3998, 6659, 3383, 493, 975, 2288, 7175, 9806, 23326, 5912, 5756, 5062, 1969, 6422, 8473, 3572, 3276, 7297, 2065, 5352, 3716, 4245, 4582, 10762, 1634, 207, 26354, 86, 51504, 10006, 7157, 633, 23170, 54107, 5903, 23173, 1460, 655, 6464, 3280, 2932, 51126, 3713, 64324, 5788, 151194, 57178, 7994, 4…
GO:0002706	GO:0002706	regulation of lymphocyte mediated immunity	GOBP	61	0.294735	1.34277	up	0.00026826	0.00441823	3122, 7037, 975, 53833, 3965, 164, 5788, 604, 7186, 9466, 7133, 6318, 22890, 6777, 958, 23705, 5532, 3554, 54440
GO:0006739	GO:0006739	NADP metabolic process	GOBP	30	-0.459574	0.631553	down	0.000268583	0.00441823	5223, 5226, 7086, 6888, 7157, 55276, 9563, 1728, 51071, 51181
GO:1990868	GO:1990868	response to chemokine	GOBP	43	0.371112	1.44934	up	0.000280982	0.00460083	7852, 6091, 10519, 6363, 80149, 6352, 9943, 6366, 6387, 11240, 10019, 81704, 2296
GO:1990869	GO:1990869	cellular response to chemokine	GOBP	43	0.371112	1.44934	up	0.000280982	0.00460083	7852, 6091, 10519, 6363, 80149, 6352, 9943, 6366, 6387, 11240, 10019, 81704, 2296
GO:1902600	GO:1902600	proton transmembrane transport	GOBP	59	-0.283953	0.752802	down	0.000284367	0.00464553	488, 9368, 1337, 1327, 1340, 9550, 1351, 1349, 533, 1347, 523, 9377, 9296, 30968, 7351, 9114, 84419, 489, 51382, 6548, 374291, 10063
GO:0015820	GO:0015820	leucine transport	GOBP	8	-0.758065	0.468572	down	0.000286524	0.00467002	8140, 6520, 3993
GO:0006915	GO:0006915	apoptotic process	GOBP	1537	0.0801953	1.0835	up	0.000287792	0.00467896	6279, 6280, 972, 301, 3315, 64065, 2810, 5478, 330, 7534, 100133941, 1508, 3320, 2950, 57402, 1655, 2316, 7314, 8626, 1984, 3428, 3655, 1718, 998, 23204, 4792, 292, 7037, 2896, 831, 4057, 824, 2261, 8655, 4780, 382, 5055, 10537, 5036, 3685, 9368, 1026, 4171, 142, 54205, 3065, 6659, 1029, 7417, 3383, 9314, 9927, 5275, 51246, 7852, 51107, 25824, 3659, 10134, 3956, 1366, 2771, 7128, 10276, 3304, 506…
GO:0006805	GO:0006805	xenobiotic metabolic process	GOBP	27	-0.383308	0.681603	down	0.000288393	0.00467896	2950, 10728, 2987, 8824, 5447, 2180, 80777, 4258, 1728, 9915, 4259, 4257, 6095
GO:0023057	GO:0023057	negative regulation of signaling	GOBP	864	0.0963416	1.10114	up	0.000290989	0.00471031	972, 3315, 5478, 2950, 7314, 8626, 3655, 998, 7879, 4792, 292, 6720, 4057, 4179, 5708, 4780, 1452, 3685, 9368, 7850, 4854, 3065, 7417, 3383, 3557, 9516, 9314, 493, 9927, 23019, 6091, 3487, 80223, 7805, 2771, 7128, 3304, 27069, 1857, 3486, 83999, 5690, 64114, 1969, 6422, 8795, 9612, 10318, 2773, 2065, 51094, 8780, 90007, 4582, 10519, 4609, 1634, 207, 5682, 1849, 7157, 1388, 4052, 23170, 10525, 550…
GO:0003203	GO:0003203	endocardial cushion morphogenesis	GOBP	13	0.538119	1.71278	up	0.000293961	0.00474757	6091, 3516, 655, 4089, 4194, 2022, 7048
GO:0048880	GO:0048880	sensory system development	GOBP	130	0.202027	1.22388	up	0.000295712	0.00475419	7431, 6152, 6774, 1282, 3065, 182, 9314, 493, 1969, 1289, 4853, 5954, 86, 4094, 1739, 5176, 655, 10848, 4976, 57822, 6497, 5584, 157506, 3985, 204851, 10765, 5663, 7528, 596, 7070, 6654, 5764, 60436, 2200, 84678, 5159, 10152, 4040, 161742, 79888, 221935, 200734, 10818, 1296, 7048, 2296, 23093, 64919, 5797
GO:0150063	GO:0150063	visual system development	GOBP	130	0.202027	1.22388	up	0.000295712	0.00475419	7431, 6152, 6774, 1282, 3065, 182, 9314, 493, 1969, 1289, 4853, 5954, 86, 4094, 1739, 5176, 655, 10848, 4976, 57822, 6497, 5584, 157506, 3985, 204851, 10765, 5663, 7528, 596, 7070, 6654, 5764, 60436, 2200, 84678, 5159, 10152, 4040, 161742, 79888, 221935, 200734, 10818, 1296, 7048, 2296, 23093, 64919, 5797
GO:0045577	GO:0045577	regulation of B cell differentiation	GOBP	14	0.50482	1.65669	up	0.000300056	0.00481311	678, 6422, 6777, 3635, 286410
GO:0061564	GO:0061564	axon development	GOBP	269	0.151973	1.16413	up	0.000300885	0.00481552	3320, 6152, 2316, 682, 6277, 2335, 2896, 10890, 10509, 3371, 8766, 4854, 9314, 7852, 6091, 7155, 5062, 83999, 1969, 8301, 4853, 27020, 6405, 655, 6464, 2932, 7408, 4781, 4089, 9175, 54910, 2011, 11313, 6259, 5663, 5335, 596, 9334, 10048, 26053, 56288, 1942, 1808, 7070, 6654, 51199, 5764, 4804, 1855, 9423, 200933, 5362, 10439, 5604, 5880, 10507, 57556, 2886, 23129, 11344, 4744, 5295, 22902, 1954, …
GO:0001936	GO:0001936	regulation of endothelial cell proliferation	GOBP	64	0.287264	1.33278	up	0.000311478	0.00497382	6678, 207, 9982, 1893, 10016, 7057, 2260, 5335, 11235, 4804, 857, 253260, 9037, 10000, 22846, 6387, 5293, 5228, 1960, 5797
GO:0043412	GO:0043412	macromolecule modification	GOBP	3788	0.0624424	1.06443	up	0.000312905	0.00498538	6279, 6280, 972, 301, 3315, 1832, 2810, 5478, 330, 7534, 6707, 100133941, 1475, 3320, 2950, 2316, 7314, 8542, 1981, 6699, 6698, 5500, 998, 6184, 6774, 4792, 2335, 7037, 7295, 6720, 4057, 2261, 80218, 801, 5708, 2029, 4780, 1622, 79718, 6628, 10537, 1452, 9368, 5887, 2034, 10075, 9528, 1026, 2125, 128, 3371, 142, 27230, 54205, 3998, 334, 8766, 3065, 6659, 1029, 25897, 3383, 493, 5783, 2091, 8932, …
GO:0042509	GO:0042509	regulation of tyrosine phosphorylation of STAT protein	GOBP	34	0.363313	1.43809	up	0.000319268	0.00507536	6774, 2261, 3572, 3280, 4067, 3297, 6352, 857, 958, 1436, 3717, 8651, 10019, 2534
GO:0060349	GO:0060349	bone morphogenesis	GOBP	40	0.33326	1.39551	up	0.000322963	0.00512261	4057, 2261, 871, 6497, 3638, 309, 85301, 1954, 22856, 4040, 7048, 2296
GO:0060546	GO:0060546	negative regulation of necroptotic process	GOBP	9	0.602972	1.82754	up	0.000324219	0.00513106	330, 57162, 329, 857, 9181
GO:0032635	GO:0032635	interleukin-6 production	GOBP	57	0.288318	1.33418	up	0.000334129	0.00527611	972, 6774, 824, 7128, 3965, 80149, 2621, 9466, 5603, 64135, 9181, 148022, 5450, 140885, 3635, 8692, 8915, 2629, 3603, 10365, 4345
GO:0033209	GO:0033209	tumor necrosis factor-mediated signaling pathway	GOBP	125	0.209072	1.23253	up	0.000339551	0.00534982	330, 2950, 4792, 5708, 7805, 7128, 3304, 5690, 5682, 7157, 5691, 5713, 2621, 84817, 204851, 7186, 3987, 2309, 7185, 8764, 3611, 329, 7133, 7187, 8567, 9020, 355, 5718, 958, 4050, 3717, 83483, 9447, 22900
GO:0006518	GO:0006518	peptide metabolic process	GOBP	924	-0.105207	0.900139	down	0.00034345	0.00539924	3315, 6132, 2950, 6165, 7431, 6152, 11224, 9045, 1984, 7555, 1974, 1981, 6227, 6235, 6774, 1192, 1889, 6892, 4780, 5036, 4076, 6659, 678, 23019, 51107, 7284, 7175, 3692, 8894, 10318, 1522, 2739, 8301, 8087, 10550, 22916, 9444, 207, 51504, 51752, 5499, 7072, 11222, 9939, 4048, 23173, 3488, 83939, 9775, 9520, 79017, 84271, 51123, 25946, 51253, 1977, 80149, 7057, 1965, 6352, 5663, 8893, 51021, 54464…
GO:0070757	GO:0070757	interleukin-35-mediated signaling pathway	GOBP	7	0.631751	1.8809	up	0.000346185	0.00543021	6774, 3572, 3716, 9466, 3717
GO:0043624	GO:0043624	cellular protein complex disassembly	GOBP	157	-0.192849	0.824606	down	0.000349856	0.00547566	1984, 11034, 5756, 10519, 51504, 118, 9793, 11222, 29766, 6455, 9525, 51253, 11078, 51021, 157922, 23332, 54998, 54460, 65993, 57129, 64960, 57553, 6182, 90480, 55052, 5341, 9181, 64780, 51073, 51081, 11344, 28998, 10573, 79590, 65003, 56945, 9037, 64928, 122704, 64975, 51264, 50861, 6183, 54948, 57662, 84340, 118487, 219927, 64976, 51650, 55239, 55168, 116541
GO:0032990	GO:0032990	cell part morphogenesis	GOBP	369	0.131355	1.14037	up	0.000352931	0.00551164	3320, 6152, 7314, 682, 6277, 998, 2335, 10890, 10509, 4076, 8766, 4854, 7852, 6091, 7155, 5062, 1857, 10787, 1969, 8301, 4853, 27020, 6405, 23603, 3397, 10611, 655, 4976, 6464, 2932, 7408, 4781, 4089, 9175, 54910, 2011, 11313, 6259, 5663, 5335, 596, 9334, 10048, 6239, 53335, 26053, 56288, 1942, 1808, 7070, 6654, 51199, 5764, 23327, 4804, 6742, 1855, 10630, 9423, 200933, 5362, 10439, 5604, 5880, 1…
GO:0019693	GO:0019693	ribose phosphate metabolic process	GOBP	284	-0.160589	0.851642	down	0.000361834	0.00563825	226, 6319, 5223, 5901, 1622, 7086, 9524, 142, 51727, 2194, 7175, 3692, 1969, 8473, 3615, 2773, 3157, 10762, 3099, 2987, 26471, 9061, 1739, 8833, 5903, 523, 9611, 4976, 9414, 22978, 3156, 1743, 4928, 5663, 30968, 353, 64834, 2180, 54704, 84532, 60481, 2181, 7372, 79966, 8573, 10654, 8801, 55669, 11332, 79717, 5836, 6576, 8480, 5150, 3251, 11164, 9688, 55902, 5165, 205, 669, 23433, 3704, 4597, 272,…
GO:0007264	GO:0007264	small GTPase mediated signal transduction	GOBP	330	0.140973	1.15139	up	0.000364599	0.00566887	50848, 998, 382, 1026, 1029, 23580, 9927, 389, 6091, 390, 10276, 5912, 10787, 171177, 8473, 51195, 11135, 4853, 57636, 55845, 397, 7157, 5898, 64787, 23365, 1894, 9267, 2, 6464, 6478, 4067, 7077, 54453, 9322, 604, 10188, 4254, 6239, 26053, 2889, 6654, 56990, 54869, 1793, 7410, 4804, 5899, 27237, 10630, 9423, 117178, 10451, 5880, 5911, 6093, 9181, 23092, 29899, 8567, 5159, 1435, 57493, 8874, 2768,…
GO:0010714	GO:0010714	positive regulation of collagen metabolic process	GOBP	11	0.572193	1.77215	up	0.000375455	0.00581217	7431, 861, 5159, 4602, 2022
GO:0032967	GO:0032967	positive regulation of collagen biosynthetic process	GOBP	11	0.572193	1.77215	up	0.000375455	0.00581217	7431, 861, 5159, 4602, 2022
GO:0001654	GO:0001654	eye development	GOBP	128	0.200092	1.22151	up	0.000380969	0.00588468	7431, 6152, 6774, 1282, 3065, 182, 9314, 493, 1969, 1289, 4853, 5954, 86, 4094, 1739, 5176, 655, 10848, 4976, 57822, 6497, 5584, 157506, 3985, 204851, 10765, 5663, 7528, 596, 7070, 6654, 5764, 60436, 2200, 84678, 5159, 10152, 4040, 161742, 79888, 221935, 200734, 10818, 1296, 7048, 2296, 23093, 64919, 5797
GO:0050974	GO:0050974	detection of mechanical stimulus involved in sensory perception	GOBP	6	0.666137	1.9467	up	0.00038265	0.00589781	7852, 5270, 6387, 2534
GO:0001503	GO:0001503	ossification	GOBP	202	0.167486	1.18233	up	0.000396748	0.00610183	7171, 1655, 6678, 8626, 1192, 4057, 2261, 1291, 3371, 182, 2194, 27316, 2091, 3486, 83999, 1969, 6422, 3572, 207, 4077, 861, 1893, 3488, 3516, 655, 56172, 3336, 6497, 56998, 23317, 5552, 596, 4318, 26578, 6272, 51119, 5764, 79412, 7286, 864, 10507, 1462, 55973, 23560, 91461, 58476, 1435, 54880, 9770, 51232, 9923, 22856, 4040, 115908, 5595, 4256, 847, 51547, 2296
GO:0032964	GO:0032964	collagen biosynthetic process	GOBP	20	0.438443	1.55029	up	0.000402998	0.00618453	7431, 1289, 871, 861, 2805, 5467, 5159, 4602, 4261, 2022, 9697
GO:0071356	GO:0071356	cellular response to tumor necrosis factor	GOBP	185	0.171849	1.1875	up	0.000422261	0.00646616	330, 2950, 445, 4792, 5708, 4780, 10594, 678, 3383, 7412, 7805, 7128, 3304, 5690, 6422, 10519, 207, 5682, 7157, 2634, 5691, 6363, 5713, 80149, 7057, 2621, 84817, 204851, 6352, 7186, 3987, 2309, 7185, 8764, 3611, 329, 7133, 1116, 9181, 7187, 8567, 9020, 355, 5718, 6366, 10010, 958, 100506658, 4050, 3717, 83483, 8692, 2629, 5106, 5595, 6095, 9447, 22900, 10365
GO:0032675	GO:0032675	regulation of interleukin-6 production	GOBP	56	0.286227	1.33139	up	0.000424756	0.00649034	972, 6774, 824, 7128, 3965, 80149, 2621, 9466, 5603, 64135, 9181, 148022, 5450, 140885, 3635, 8692, 8915, 2629, 3603, 10365, 4345
GO:0006538	GO:0006538	glutamate catabolic process	GOBP	5	-0.741307	0.476491	down	0.000427675	0.0065069	2746, 2806, 2805
GO:0043649	GO:0043649	dicarboxylic acid catabolic process	GOBP	8	-0.741307	0.476491	down	0.000427675	0.0065069	2746, 2806, 2805
GO:0042278	GO:0042278	purine nucleoside metabolic process	GOBP	37	-0.358602	0.698652	down	0.000433157	0.00656215	5901, 3615, 2773, 262, 2987, 1739, 8833, 4976, 9414, 22978, 353, 4860, 8573, 55669, 4507, 3251, 205, 23433
GO:0046128	GO:0046128	purine ribonucleoside metabolic process	GOBP	36	-0.358602	0.698652	down	0.000433157	0.00656215	5901, 3615, 2773, 262, 2987, 1739, 8833, 4976, 9414, 22978, 353, 4860, 8573, 55669, 4507, 3251, 205, 23433
GO:0044275	GO:0044275	cellular carbohydrate catabolic process	GOBP	35	-0.368472	0.691791	down	0.000437049	0.00660698	5500, 5223, 5226, 801, 950, 7157, 5499, 2820, 55276, 178, 6652, 5836, 5257, 5261, 5509, 256356, 5256
GO:0019674	GO:0019674	NAD metabolic process	GOBP	32	-0.373022	0.68865	down	0.000453081	0.00682277	226, 5223, 3099, 7157, 2820, 1728, 669, 5106, 23171, 230
GO:0009719	GO:0009719	response to endogenous stimulus	GOBP	991	0.0869258	1.09082	up	0.000453248	0.00682277	301, 6132, 3728, 100133941, 1508, 928, 6382, 2950, 1655, 6513, 7431, 2316, 7314, 6678, 10521, 8626, 682, 10653, 50848, 688, 445, 999, 6774, 6720, 1284, 1282, 2706, 824, 2261, 801, 4780, 10094, 382, 10890, 1291, 9368, 1026, 3371, 142, 3065, 6692, 678, 3383, 3557, 9314, 7412, 493, 23019, 10755, 975, 7175, 2771, 3692, 3490, 6422, 8473, 9612, 54845, 1537, 51274, 4853, 2773, 9550, 3949, 3157, 51094, 1…
GO:0060544	GO:0060544	regulation of necroptotic process	GOBP	17	0.543887	1.72269	up	0.000457134	0.00686669	330, 57162, 329, 857, 9181
GO:1905049	GO:1905049	negative regulation of metallopeptidase activity	GOBP	6	0.659038	1.93293	up	0.000458285	0.00686943	8301, 7076, 7077, 6653, 7078
GO:0008360	GO:0008360	regulation of cell shape	GOBP	87	0.2362	1.26643	up	0.000474121	0.0070918	301, 226, 50848, 4478, 2335, 9368, 23580, 3383, 389, 390, 11135, 55023, 1739, 11151, 2011, 3689, 56990, 5764, 55785, 7168, 10630, 5362, 5880, 10507, 23129, 6284, 1613, 91010, 114793, 51177, 55742, 10428, 23433, 1436, 752, 2534, 23268
GO:0070672	GO:0070672	response to interleukin-15	GOBP	14	0.522853	1.68683	up	0.00048713	0.00725707	6774, 3716, 6464, 3561, 920, 6777, 3718, 3560
GO:0071104	GO:0071104	response to interleukin-9	GOBP	7	0.619309	1.85764	up	0.000487216	0.00725707	6774, 3716, 3561, 6777, 3718
GO:0097048	GO:0097048	dendritic cell apoptotic process	GOBP	8	0.618543	1.85622	up	0.000497457	0.00737473	3965, 6363, 4067, 2621, 6366, 6387, 558
GO:2000668	GO:2000668	regulation of dendritic cell apoptotic process	GOBP	8	0.618543	1.85622	up	0.000497457	0.00737473	3965, 6363, 4067, 2621, 6366, 6387, 558
GO:0046596	GO:0046596	regulation of viral entry into host cell	GOBP	31	0.386636	1.47202	up	0.000498236	0.00737473	972, 3956, 10346, 3965, 81603, 920, 4261, 10475, 81559, 6737
GO:0033002	GO:0033002	muscle cell proliferation	GOBP	88	0.23392	1.26354	up	0.000502504	0.00742241	2950, 1026, 9314, 9927, 2771, 7128, 3486, 2773, 207, 861, 3488, 3516, 5292, 3836, 56998, 7057, 6352, 4318, 7161, 7168, 5467, 3398, 1839, 5159, 4602, 196528, 60485, 3717, 7048, 231, 2296
GO:0043067	GO:0043067	regulation of programmed cell death	GOBP	1049	0.0855433	1.08931	up	0.000510112	0.00748802	6279, 6280, 972, 301, 3315, 64065, 2810, 5478, 330, 7534, 1508, 3320, 2950, 2316, 7314, 8626, 3655, 1718, 998, 23204, 4792, 292, 7037, 2896, 831, 4057, 824, 4780, 5055, 10537, 5036, 3685, 9368, 1026, 142, 3065, 6659, 1029, 7417, 3383, 9314, 9927, 5275, 7852, 51107, 25824, 10134, 7805, 3956, 1366, 2771, 7128, 10276, 3304, 5062, 27069, 3486, 64114, 6422, 8795, 29979, 3572, 2739, 4853, 80331, 2773, …
GO:0006692	GO:0006692	prostanoid metabolic process	GOBP	31	-0.424711	0.653959	down	0.000510115	0.00748802	972, 301, 2171, 2950, 10728, 873, 8824, 80142, 1646
GO:0006693	GO:0006693	prostaglandin metabolic process	GOBP	31	-0.424711	0.653959	down	0.000510115	0.00748802	972, 301, 2171, 2950, 10728, 873, 8824, 80142, 1646
GO:0090279	GO:0090279	regulation of calcium ion import	GOBP	10	0.561748	1.75374	up	0.000515664	0.00754747	5159, 6387, 2534, 5311
GO:0001886	GO:0001886	endothelial cell morphogenesis	GOBP	7	0.617171	1.85368	up	0.000516294	0.00754747	80781, 57493, 169044, 1306
GO:0009892	GO:0009892	negative regulation of metabolic process	GOBP	2358	0.064317	1.06643	up	0.000524426	0.00765057	301, 3315, 2810, 5478, 7534, 1476, 6132, 6282, 302, 100133941, 1475, 5317, 2950, 1655, 6165, 7431, 6152, 2316, 11224, 7314, 10521, 9045, 8626, 23650, 3428, 7555, 10653, 1974, 688, 1981, 3068, 1718, 6227, 6235, 3337, 5307, 1999, 23204, 3159, 6774, 2335, 7295, 2896, 6720, 5901, 5268, 831, 4057, 4179, 801, 8655, 5708, 2029, 1622, 79718, 5055, 1001, 1293, 5036, 6590, 4076, 359948, 3685, 7850, 9528, 1…
GO:0071466	GO:0071466	cellular response to xenobiotic stimulus	GOBP	32	-0.344893	0.708296	down	0.000529316	0.00770606	2950, 10728, 2987, 8824, 200315, 5447, 2180, 80777, 4258, 1728, 9915, 4259, 4257, 6095
GO:0009117	GO:0009117	nucleotide metabolic process	GOBP	346	-0.14531	0.864754	down	0.000540189	0.00784823	226, 6319, 5223, 5901, 1622, 9524, 142, 51727, 2194, 7175, 6241, 3692, 1969, 8473, 3615, 2773, 3157, 10762, 3099, 2987, 26471, 9061, 1739, 8833, 5903, 523, 9611, 4976, 9414, 22978, 3156, 1743, 4928, 5663, 30968, 353, 64834, 2180, 54704, 84532, 60481, 4860, 2181, 7372, 79966, 8573, 10654, 8801, 55669, 11332, 79717, 80308, 6576, 8480, 5150, 3251, 11164, 9688, 55902, 79077, 51071, 5165, 205, 669, 23…
GO:2000402	GO:2000402	negative regulation of lymphocyte migration	GOBP	6	0.652348	1.92004	up	0.000542328	0.0078632	207, 9466, 11240, 4345
GO:0001756	GO:0001756	somitogenesis	GOBP	23	0.391073	1.47857	up	0.000543724	0.00786736	6422, 7157, 3516, 57534, 4089, 5663, 5362, 472, 9968, 4040, 79728, 2296
GO:0046890	GO:0046890	regulation of lipid biosynthetic process	GOBP	98	-0.224035	0.799287	down	0.000545131	0.00787164	972, 301, 2171, 6319, 6720, 5901, 824, 2222, 2194, 3692, 3490, 3949, 3157, 2224, 51094, 207, 21, 6713, 3156, 157506, 3638, 9563, 3422, 4047, 60481, 1595, 2181, 94103, 10613, 4802, 133, 10654, 9926, 1717, 79888, 4597, 1389, 27122, 4598
GO:0042451	GO:0042451	purine nucleoside biosynthetic process	GOBP	16	-0.517238	0.596165	down	0.000549521	0.00788685	3615, 262, 8833, 353, 4507, 3251
GO:0042455	GO:0042455	ribonucleoside biosynthetic process	GOBP	16	-0.517238	0.596165	down	0.000549521	0.00788685	3615, 262, 8833, 353, 4507, 3251
GO:0046129	GO:0046129	purine ribonucleoside biosynthetic process	GOBP	16	-0.517238	0.596165	down	0.000549521	0.00788685	3615, 262, 8833, 353, 4507, 3251
GO:0051896	GO:0051896	regulation of protein kinase B signaling	GOBP	116	0.212975	1.23735	up	0.000554117	0.00793675	3320, 7295, 2261, 9368, 9314, 1969, 2065, 10519, 207, 1739, 3488, 59338, 6363, 23612, 10016, 7057, 2621, 2260, 4254, 2889, 10456, 5880, 1839, 1116, 6366, 114897, 5295, 5159, 253260, 9037, 2022, 8692, 10818, 3092, 5293, 10019, 3643, 1646, 2534, 642273, 8660, 558
GO:0060760	GO:0060760	positive regulation of response to cytokine stimulus	GOBP	40	0.329148	1.38978	up	0.000562277	0.00803055	972, 7852, 7805, 3304, 2621, 7186, 64135, 3665, 1435, 54765, 3554, 10555, 558
GO:1905048	GO:1905048	regulation of metallopeptidase activity	GOBP	11	0.518361	1.67927	up	0.000562931	0.00803055	6774, 8301, 7076, 7077, 84168, 6653, 7078
GO:0048302	GO:0048302	regulation of isotype switching to IgG isotypes	GOBP	6	0.650686	1.91686	up	0.000565347	0.00804882	5788, 9466, 958
GO:0045892	GO:0045892	negative regulation of transcription, DNA-templated	GOBP	799	0.0948257	1.09947	up	0.000568684	0.0080801	1655, 2316, 7314, 8626, 23650, 3428, 7555, 688, 3068, 3337, 5307, 1999, 3159, 6774, 7295, 6720, 79718, 5036, 359948, 142, 23468, 3065, 1029, 1107, 9314, 8932, 23019, 6595, 25824, 7175, 3659, 1822, 6422, 9612, 51274, 4853, 22809, 9531, 6929, 4582, 5396, 29128, 4609, 4094, 7157, 861, 3281, 3397, 2120, 10346, 1739, 79755, 9603, 54107, 3516, 655, 4782, 10848, 9611, 6464, 3280, 7572, 84232, 51123, 643…
GO:0034660	GO:0034660	ncRNA metabolic process	GOBP	367	-0.14877	0.861768	down	0.000585063	0.00829619	6165, 11224, 10521, 9045, 6227, 6774, 5901, 5036, 2091, 3692, 10528, 8780, 51504, 9775, 80149, 55651, 54464, 8568, 10969, 51119, 55272, 55011, 51154, 55505, 9875, 23246, 23560, 27068, 6894, 55250, 29777, 51077, 57418, 54913, 90121, 11103, 54663, 23016, 24140, 283989, 55157, 10436, 10248, 51547, 56915, 54802, 51605, 23404, 8270
GO:0071229	GO:0071229	cellular response to acid chemical	GOBP	38	0.332141	1.39395	up	0.000587612	0.0083157	445, 1282, 824, 1291, 1307, 4976, 3297, 53335, 1536, 8651, 28956, 2534, 5311, 10365, 1788
GO:0006107	GO:0006107	oxaloacetate metabolic process	GOBP	8	-0.60272	0.547321	down	0.000591731	0.00835732	2806, 2805, 56954, 5106
GO:0048873	GO:0048873	homeostasis of number of cells within a tissue	GOBP	15	0.459234	1.58286	up	0.000597261	0.00841265	53833, 118, 11151, 596, 1435, 10000, 51542, 54440
GO:0048592	GO:0048592	eye morphogenesis	GOBP	51	0.289606	1.3359	up	0.000598022	0.00841265	6774, 182, 1969, 1289, 4853, 655, 6497, 5584, 204851, 7528, 596, 7070, 5764, 2200, 84678, 10152, 4040, 221935, 10818, 1296, 5797
GO:0030888	GO:0030888	regulation of B cell proliferation	GOBP	27	0.381681	1.46474	up	0.00060996	0.0085636	972, 7037, 1026, 975, 5788, 57162, 4067, 604, 596, 10451, 472, 51237, 148022, 958, 3635, 5585, 54440, 8660
GO:0030279	GO:0030279	negative regulation of ossification	GOBP	21	0.436986	1.54803	up	0.000611747	0.00857171	83999, 6422, 1893, 3516, 5552, 596, 79412, 54880, 22856
GO:0031327	GO:0031327	negative regulation of cellular biosynthetic process	GOBP	995	0.0857266	1.08951	up	0.000613296	0.00857647	6282, 1655, 2316, 7314, 8626, 23650, 3428, 7555, 1974, 688, 1981, 3068, 3337, 5307, 1999, 3159, 6774, 7295, 6720, 8655, 1622, 79718, 5036, 4076, 359948, 9528, 1026, 142, 23468, 3065, 1029, 678, 1107, 9314, 493, 8932, 23019, 6595, 25824, 7175, 3659, 3692, 1822, 6422, 9612, 23244, 51274, 4853, 8087, 22809, 9531, 6929, 4582, 5396, 29128, 4609, 4094, 7157, 861, 3281, 7072, 3397, 2120, 10346, 1739, 79…
GO:0010811	GO:0010811	positive regulation of cell-substrate adhesion	GOBP	74	0.244755	1.27731	up	0.000615541	0.00859092	3728, 2316, 3655, 6281, 998, 2335, 9806, 6422, 10519, 4680, 1307, 2932, 54453, 11078, 6239, 4811, 7070, 5764, 3987, 1793, 7402, 3611, 2199, 6093, 6366, 9647, 1435, 8874, 59339, 91663, 2041, 916, 3717, 10551, 3678, 4739, 57580
GO:0043547	GO:0043547	positive regulation of GTPase activity	GOBP	217	0.155106	1.16778	up	0.000625254	0.00870934	3655, 50848, 6281, 3383, 10276, 1857, 1969, 6422, 8301, 57636, 397, 23603, 23365, 1894, 5903, 2932, 6363, 57822, 54453, 6352, 259173, 60626, 2889, 7070, 6654, 201176, 3987, 1793, 27237, 3993, 10451, 10507, 64744, 9882, 23092, 8490, 6366, 23102, 9135, 8874, 9779, 9815, 257106, 958, 2041, 23216, 9922, 116987, 4739, 55357, 51306, 51429, 85440, 10156, 10999, 81704, 57580, 9744, 55619
GO:0050731	GO:0050731	positive regulation of peptidyl-tyrosine phosphorylation	GOBP	86	0.244284	1.27671	up	0.00063222	0.00878686	972, 100133941, 6774, 2261, 3383, 975, 5062, 3572, 2065, 10006, 7157, 3280, 5788, 4067, 3297, 2621, 6352, 10188, 4254, 1942, 10456, 1741, 8764, 1839, 10507, 9181, 920, 253260, 958, 30844, 5175, 1436, 916, 3717, 3678, 4739, 2534
GO:0071772	GO:0071772	response to BMP	GOBP	90	0.261522	1.29891	up	0.000634538	0.00878686	1655, 10653, 6692, 6422, 4853, 3516, 655, 3280, 6497, 4089, 2200, 6653, 3096, 1954, 51232, 2022, 285704, 8287, 5595
GO:0071773	GO:0071773	cellular response to BMP stimulus	GOBP	90	0.261522	1.29891	up	0.000634538	0.00878686	1655, 10653, 6692, 6422, 4853, 3516, 655, 3280, 6497, 4089, 2200, 6653, 3096, 1954, 51232, 2022, 285704, 8287, 5595
GO:0010522	GO:0010522	regulation of calcium ion transport into cytosol	GOBP	49	0.326433	1.38602	up	0.000636152	0.00879204	801, 11151, 4067, 3064, 5335, 596, 1756, 7070, 857, 920, 2534, 5311, 9001
GO:0035723	GO:0035723	interleukin-15-mediated signaling pathway	GOBP	13	0.532841	1.70377	up	0.000644168	0.00886826	6774, 3716, 6464, 3561, 920, 6777, 3718, 3560
GO:0071350	GO:0071350	cellular response to interleukin-15	GOBP	13	0.532841	1.70377	up	0.000644168	0.00886826	6774, 3716, 6464, 3561, 920, 6777, 3718, 3560
GO:0042330	GO:0042330	taxis	GOBP	332	0.140196	1.1505	up	0.000649735	0.00892755	6279, 6280, 972, 301, 3315, 5478, 2950, 57402, 6152, 682, 5355, 10509, 3685, 4854, 7412, 7852, 6091, 1969, 1525, 4853, 284340, 27020, 6405, 5898, 4363, 11151, 655, 3965, 6464, 6363, 7408, 4781, 4067, 4089, 7057, 2621, 54910, 11313, 3689, 6259, 6352, 2260, 5335, 9943, 10048, 1942, 1808, 6654, 51119, 5764, 4804, 27237, 1855, 9423, 5362, 387695, 10451, 5604, 5880, 1839, 10507, 57556, 2886, 23129, 63…
GO:0002252	GO:0002252	immune effector process	GOBP	769	0.0902866	1.09449	up	0.000663157	0.00909436	6279, 6280, 71, 972, 301, 1832, 5478, 330, 1476, 6282, 302, 3728, 226, 2171, 1508, 3122, 3320, 5660, 5317, 2950, 3107, 2316, 10521, 3428, 10383, 998, 966, 7879, 6774, 5223, 7037, 2896, 967, 823, 4057, 4179, 8655, 5708, 10094, 51806, 10092, 10890, 5036, 6590, 3685, 10075, 182, 2040, 2760, 3383, 3936, 23218, 975, 716, 3659, 715, 7805, 3956, 7128, 5912, 3304, 1992, 10787, 64114, 8140, 1522, 4853, 36…
GO:0006022	GO:0006022	aminoglycan metabolic process	GOBP	106	0.249838	1.28382	up	0.000665747	0.00911225	6382, 3339, 10057, 9806, 4060, 1634, 207, 3038, 633, 138050, 5292, 2799, 9334, 51363, 5549, 8704, 1462, 1116, 6548, 8702, 5159, 26035, 22856, 9469, 54480, 9672, 8692, 8703, 80760, 26229, 50515, 2296, 6383, 90161, 2331
GO:0007271	GO:0007271	synaptic transmission, cholinergic	GOBP	3	-0.796517	0.450897	down	0.000675229	0.00922423	1728
GO:0043374	GO:0043374	CD8-positive, alpha-beta T cell differentiation	GOBP	7	0.60706	1.83503	up	0.000676997	0.00922969	3659, 861, 51043, 596, 864, 8651
GO:0050798	GO:0050798	activated T cell proliferation	GOBP	17	0.434141	1.54364	up	0.000678233	0.00922969	100133941, 3965, 9466, 6777, 11119, 23308, 2534
GO:0045058	GO:0045058	T cell selection	GOBP	17	0.4553	1.57665	up	0.00068524	0.00930718	972, 6774, 5788, 596, 920, 916, 64919
GO:0060541	GO:0060541	respiratory system development	GOBP	83	0.226083	1.25368	up	0.000690959	0.00936692	6678, 445, 998, 6720, 2034, 3371, 21, 5499, 3488, 3516, 3280, 6497, 4781, 1977, 23347, 157506, 171023, 1978, 5764, 10630, 80004, 5604, 1116, 91461, 5159, 57493, 4040, 60485, 5595, 7048, 9509, 10365
GO:0035455	GO:0035455	response to interferon-alpha	GOBP	17	0.480382	1.61669	up	0.000695836	0.00941503	7175, 2621, 3455, 558
GO:0071676	GO:0071676	negative regulation of mononuclear cell migration	GOBP	8	0.576306	1.77945	up	0.00069893	0.00943888	207, 9466, 11240, 4345
GO:0006954	GO:0006954	inflammatory response	GOBP	340	0.131106	1.14009	up	0.000705423	0.00950845	6279, 6280, 301, 330, 3868, 6382, 2950, 3428, 50848, 445, 1999, 6774, 4792, 2335, 2896, 4780, 7850, 3383, 3557, 10949, 9314, 7412, 7852, 3339, 975, 3487, 25824, 7128, 1969, 10318, 3572, 4853, 53833, 3949, 284340, 207, 8673, 5682, 26471, 4363, 5176, 1893, 3516, 3965, 5359, 6363, 64332, 5788, 7076, 4067, 80149, 56998, 55737, 7057, 1241, 2113, 3689, 604, 6352, 22861, 4318, 5971, 5764, 54472, 5603, 4…
GO:0046851	GO:0046851	negative regulation of bone remodeling	GOBP	6	0.641649	1.89961	up	0.000707499	0.00951835	7128, 6422, 3635
GO:0006935	GO:0006935	chemotaxis	GOBP	331	0.139412	1.1496	up	0.000715682	0.0096102	6279, 6280, 972, 301, 3315, 5478, 2950, 57402, 6152, 682, 5355, 10509, 3685, 4854, 7412, 7852, 6091, 1969, 1525, 4853, 284340, 27020, 6405, 5898, 4363, 11151, 655, 3965, 6464, 6363, 7408, 4781, 4067, 4089, 7057, 2621, 54910, 11313, 3689, 6259, 6352, 2260, 5335, 9943, 10048, 1942, 1808, 6654, 51119, 5764, 4804, 27237, 1855, 9423, 5362, 387695, 10451, 5604, 5880, 1839, 10507, 57556, 2886, 23129, 63…
GO:0046394	GO:0046394	carboxylic acid biosynthetic process	GOBP	197	-0.189693	0.827213	down	0.000722847	0.00968807	972, 301, 2171, 2950, 6319, 445, 10728, 9524, 2194, 10327, 3692, 2746, 51094, 5352, 9444, 2806, 6342, 4048, 873, 2744, 157506, 3638, 256987, 64834, 84532, 60481, 4258, 2805, 4706, 2181, 10613, 84706, 79966, 11332, 9885, 4507, 9926, 10994, 4548, 4259, 55902, 80142, 1593, 124975
GO:0042100	GO:0042100	B cell proliferation	GOBP	36	0.344438	1.4112	up	0.000735215	0.00983524	972, 7037, 1026, 975, 5788, 57162, 4067, 604, 596, 10451, 472, 51237, 148022, 973, 958, 3635, 5585, 54440, 8660
GO:0006637	GO:0006637	acyl-CoA metabolic process	GOBP	69	-0.289567	0.748588	down	0.000744578	0.00992305	6319, 1622, 9524, 2194, 3157, 1743, 64834, 2180, 54704, 84532, 60481, 2181, 79966, 10654, 8801, 11332, 79717, 6576, 55902, 5165, 4597, 4598
GO:0035383	GO:0035383	thioester metabolic process	GOBP	69	-0.289567	0.748588	down	0.000744578	0.00992305	6319, 1622, 9524, 2194, 3157, 1743, 64834, 2180, 54704, 84532, 60481, 2181, 79966, 10654, 8801, 11332, 79717, 6576, 55902, 5165, 4597, 4598
GO:0002695	GO:0002695	negative regulation of leukocyte activation	GOBP	74	0.251008	1.28532	up	0.000753308	0.0100206	972, 301, 2896, 3659, 7805, 7128, 6422, 53833, 3949, 861, 1739, 3965, 5788, 51043, 57162, 4067, 80149, 604, 8764, 864, 472, 653499, 3718, 3635, 5585, 8651, 10875, 4345, 558
GO:0032823	GO:0032823	regulation of natural killer cell differentiation	GOBP	5	0.685039	1.98385	up	0.000759453	0.0100655	2621, 22890, 6777, 558
GO:1902679	GO:1902679	negative regulation of RNA biosynthetic process	GOBP	802	0.0925048	1.09692	up	0.000760948	0.0100655	1655, 2316, 7314, 8626, 23650, 3428, 7555, 1974, 688, 3068, 3337, 5307, 1999, 3159, 6774, 7295, 6720, 79718, 5036, 359948, 142, 23468, 3065, 1029, 1107, 9314, 8932, 23019, 6595, 25824, 7175, 3659, 1822, 6422, 9612, 51274, 4853, 22809, 9531, 6929, 4582, 5396, 29128, 4609, 4094, 7157, 861, 3281, 3397, 2120, 10346, 1739, 79755, 9603, 54107, 3516, 655, 4782, 10848, 9611, 6464, 3280, 7572, 84232, 5112…
GO:1903507	GO:1903507	negative regulation of nucleic acid-templated transcription	GOBP	802	0.0925048	1.09692	up	0.000760948	0.0100655	1655, 2316, 7314, 8626, 23650, 3428, 7555, 1974, 688, 3068, 3337, 5307, 1999, 3159, 6774, 7295, 6720, 79718, 5036, 359948, 142, 23468, 3065, 1029, 1107, 9314, 8932, 23019, 6595, 25824, 7175, 3659, 1822, 6422, 9612, 51274, 4853, 22809, 9531, 6929, 4582, 5396, 29128, 4609, 4094, 7157, 861, 3281, 3397, 2120, 10346, 1739, 79755, 9603, 54107, 3516, 655, 4782, 10848, 9611, 6464, 3280, 7572, 84232, 5112…
GO:0035924	GO:0035924	cellular response to vascular endothelial growth factor stimulus	GOBP	42	0.330351	1.39146	up	0.000762725	0.0100702	301, 3315, 967, 7412, 493, 6091, 1634, 207, 57556, 5159, 199731, 5293, 5228, 1960, 2619, 2296
GO:0060158	GO:0060158	phospholipase C-activating dopamine receptor signaling pathway	GOBP	2	-0.919893	0.398562	down	0.000768221	0.010124	9368, 2769
GO:0022617	GO:0022617	extracellular matrix disassembly	GOBP	39	0.318291	1.37478	up	0.000774158	0.0101833	682, 826, 823, 824, 3936, 8751, 3915, 2, 7076, 7077, 2113, 4318, 23332, 4320, 10630, 102, 1513, 4316
GO:0007179	GO:0007179	transforming growth factor beta receptor signaling pathway	GOBP	151	0.202088	1.22396	up	0.000776995	0.0101993	7314, 50848, 142, 10755, 7157, 4052, 3397, 1030, 6497, 57178, 4089, 7057, 5829, 56288, 4053, 2805, 2200, 857, 2022, 161742, 8287, 200734, 10370, 7048, 26036, 27122, 867, 50515, 2331
GO:0052372	GO:0052372	modulation by symbiont of entry into host	GOBP	37	0.343095	1.4093	up	0.000778257	0.0101993	3853, 972, 3685, 3956, 10346, 3965, 81603, 857, 920, 4261, 2519, 10475, 81559, 55770, 6737
GO:0002831	GO:0002831	regulation of response to biotic stimulus	GOBP	246	0.141779	1.15232	up	0.000786317	0.010286	330, 3320, 3428, 2896, 4057, 5708, 3659, 7128, 5062, 5690, 3716, 8780, 4582, 5682, 51752, 23170, 5691, 2, 3965, 5359, 164, 5713, 4067, 80149, 6352, 10133, 1604, 5971, 10906, 329, 3665, 200958, 7187, 6397, 6318, 5718, 54476, 6777, 54765, 3717, 8651, 60489, 10875, 23705, 8915, 85364, 23328, 440275, 5595, 9447, 22900, 11274, 2534, 6737, 3455
GO:0002708	GO:0002708	positive regulation of lymphocyte mediated immunity	GOBP	40	0.329506	1.39028	up	0.000791294	0.010332	3122, 7037, 975, 164, 5788, 7186, 22890, 6777, 958, 23705, 3554, 54440
GO:0032615	GO:0032615	interleukin-12 production	GOBP	25	0.368945	1.44621	up	0.000794842	0.0103402	3659, 7805, 3965, 6363, 7057, 3718, 958, 4050, 3603
GO:0032655	GO:0032655	regulation of interleukin-12 production	GOBP	25	0.368945	1.44621	up	0.000794842	0.0103402	3659, 7805, 3965, 6363, 7057, 3718, 958, 4050, 3603
GO:0006123	GO:0006123	mitochondrial electron transport, cytochrome c to oxygen	GOBP	18	-0.475732	0.62143	down	0.000808675	0.0104699	1337, 1327, 54205, 1329, 1340, 1351, 1349, 9377
GO:0019646	GO:0019646	aerobic electron transport chain	GOBP	18	-0.475732	0.62143	down	0.000808675	0.0104699	1337, 1327, 54205, 1329, 1340, 1351, 1349, 9377
GO:1901362	GO:1901362	organic cyclic compound biosynthetic process	GOBP	3440	0.059329	1.06112	up	0.000810257	0.0104699	6279, 6280, 972, 5478, 3728, 226, 3320, 1655, 2316, 7314, 10521, 8626, 23650, 3428, 7555, 3655, 1974, 688, 26298, 6319, 3068, 3664, 1718, 3337, 5307, 10728, 999, 1999, 3159, 6774, 4792, 7037, 7295, 6720, 1284, 5901, 4057, 5708, 4780, 79718, 6628, 1001, 5036, 359948, 51142, 9524, 2034, 9124, 1026, 2222, 142, 23468, 4854, 3065, 182, 51727, 6659, 1029, 2194, 3383, 9516, 1107, 9314, 493, 27316, 8932,…
GO:0001818	GO:0001818	negative regulation of cytokine production	GOBP	126	0.190029	1.20928	up	0.000810712	0.0104699	301, 100133941, 2950, 2335, 4057, 1001, 7850, 9314, 7805, 7128, 1992, 1969, 53833, 27020, 7072, 3965, 5788, 28951, 80149, 7057, 2621, 604, 5552, 7528, 9466, 5971, 64135, 6992, 10204, 54476, 653499, 3718, 140885, 3635, 9308, 66005, 113, 2629, 22900, 10365, 4345, 558
GO:0022613	GO:0022613	ribonucleoprotein complex biogenesis	GOBP	440	-0.126059	0.881563	down	0.000824094	0.0106233	3320, 6165, 6152, 11224, 10521, 9045, 6227, 10728, 5901, 6628, 10594, 5036, 27316, 2091, 51747, 6633, 3692, 10528, 8894, 22827, 8780, 11051, 51504, 11168, 10291, 25804, 83939, 9775, 6632, 23064, 6637, 55651, 55341, 8568, 6631, 9733, 10969, 51119, 55272, 8607, 55011, 51068, 51154, 55505, 55052, 9875, 51081, 23246, 23560, 55299, 472, 51065, 10659, 29777, 51340, 51077, 57418, 54913, 90121, 11103, 54…
GO:2000107	GO:2000107	negative regulation of leukocyte apoptotic process	GOBP	25	0.36796	1.44478	up	0.000826643	0.0106368	972, 6363, 2621, 604, 6352, 4254, 1942, 94103, 3665, 6366, 3718, 8915, 6387, 81704, 8660, 558
GO:0090383	GO:0090383	phagosome acidification	GOBP	15	-0.450311	0.63743	down	0.000834322	0.0107162	7879, 9550, 533, 523, 9296, 9114, 51382
GO:1901699	GO:1901699	cellular response to nitrogen compound	GOBP	380	0.121406	1.12908	up	0.000843284	0.0107916	3728, 2950, 7431, 2316, 688, 445, 999, 6774, 6720, 1282, 2706, 824, 4780, 10890, 1291, 9368, 142, 3383, 9314, 7412, 493, 2771, 6422, 8473, 51274, 2773, 9550, 51094, 8780, 207, 7157, 1307, 533, 3397, 55023, 4363, 3488, 523, 4976, 6464, 2932, 51043, 4067, 3297, 2769, 55737, 57492, 5584, 3638, 760, 51510, 1176, 9296, 5663, 5829, 7186, 54464, 53335, 2889, 546, 55971, 353, 6654, 7351, 5603, 4804, 5899…
GO:0021772	GO:0021772	olfactory bulb development	GOBP	7	0.59865	1.81966	up	0.000844762	0.0107916	6091, 22809, 6497, 1436
GO:0021988	GO:0021988	olfactory lobe development	GOBP	7	0.59865	1.81966	up	0.000844762	0.0107916	6091, 22809, 6497, 1436
GO:0032984	GO:0032984	protein-containing complex disassembly	GOBP	251	-0.146964	0.863325	down	0.000856821	0.010926	1984, 3159, 1452, 11034, 5756, 1857, 29979, 10519, 4609, 8673, 51504, 57132, 118, 5499, 9793, 11222, 29766, 6455, 9525, 2932, 51253, 23064, 51510, 11078, 5119, 51021, 27243, 157922, 23332, 54998, 54460, 65993, 6602, 57129, 64960, 1855, 91782, 857, 57553, 6182, 90480, 55052, 5341, 9181, 64780, 51073, 51081, 11345, 11344, 28998, 10573, 196528, 79590, 65003, 56945, 9037, 64928, 25978, 4040, 57724, 1…
GO:0006029	GO:0006029	proteoglycan metabolic process	GOBP	65	0.319707	1.37672	up	0.00085848	0.0109275	9806, 1634, 633, 51363, 5467, 1462, 124583, 26035, 22856, 9469, 54480, 26229, 50515, 90161
GO:0021872	GO:0021872	forebrain generation of neurons	GOBP	15	0.448197	1.56549	up	0.00087424	0.0110921	7314, 6091, 22809, 3280, 57178, 27089, 1436, 64919
GO:0032760	GO:0032760	positive regulation of tumor necrosis factor production	GOBP	40	0.311952	1.36609	up	0.000874542	0.0110921	3315, 6774, 3965, 6363, 5788, 7057, 83786, 5663, 64135, 9181, 5295, 148022, 914, 3717, 54440
GO:0044282	GO:0044282	small molecule catabolic process	GOBP	274	-0.160035	0.852114	down	0.000880272	0.0111449	226, 5223, 5226, 128, 217, 493, 10327, 2746, 4245, 207, 3099, 7157, 2806, 6342, 2820, 1892, 2744, 55276, 1743, 131, 200315, 2108, 3613, 3033, 4860, 2805, 5467, 84706, 6652, 2109, 593, 25828, 39, 1632, 953, 622, 642, 56922, 10994, 26275, 3251, 11164, 5194, 51071, 2582, 51181, 9663, 1593, 669, 1629, 5096, 60489, 57016, 91452, 5106, 10380, 256356, 79644, 8871, 84890, 2528, 10999, 23175, 222, 6783, 2…
GO:0060707	GO:0060707	trophoblast giant cell differentiation	GOBP	7	-0.588544	0.555135	down	0.000888229	0.0112256	2709, 59343, 6665, 4188
GO:0006753	GO:0006753	nucleoside phosphate metabolic process	GOBP	363	-0.138667	0.870517	down	0.000904678	0.0114131	226, 6319, 5223, 5901, 1622, 9524, 142, 51727, 2194, 7175, 6241, 3692, 1969, 8473, 3615, 2773, 3157, 10762, 3099, 2987, 26471, 9061, 1739, 8833, 5903, 523, 9611, 4976, 9414, 22978, 3156, 1743, 4928, 5663, 30968, 353, 64834, 2180, 54704, 84532, 60481, 4860, 2181, 7372, 79966, 8573, 10654, 8801, 55669, 11332, 79717, 953, 80308, 6576, 8480, 5150, 3251, 11164, 9688, 55902, 79077, 51071, 5165, 205, 66…
GO:0043368	GO:0043368	positive T cell selection	GOBP	11	0.503131	1.65389	up	0.000906878	0.0114205	972, 6774, 5788, 596, 916, 64919
GO:0048762	GO:0048762	mesenchymal cell differentiation	GOBP	124	0.206917	1.22988	up	0.000921308	0.0115817	1655, 2316, 10521, 2335, 10509, 182, 6422, 8751, 51094, 6405, 23603, 79755, 3516, 655, 3280, 2932, 6317, 10016, 4089, 157506, 54910, 309, 2260, 596, 4254, 23332, 1942, 10630, 90102, 10439, 81610, 10507, 57556, 80709, 9037, 2022, 4040, 161742, 200734, 5595, 7048, 2296
GO:0006026	GO:0006026	aminoglycan catabolic process	GOBP	31	0.353825	1.42451	up	0.000927807	0.0116235	6382, 3339, 4060, 1634, 633, 138050, 2799, 5549, 1462, 1116, 6548, 9672, 8692, 6383, 2331
GO:0003214	GO:0003214	cardiac left ventricle morphogenesis	GOBP	7	0.595039	1.8131	up	0.000927917	0.0116235	3516, 4089, 7048
GO:0000272	GO:0000272	polysaccharide catabolic process	GOBP	20	-0.446732	0.639715	down	0.00094362	0.0117373	5500, 801, 5499, 55276, 178, 5836, 5257, 5261, 5509, 5256
GO:0005980	GO:0005980	glycogen catabolic process	GOBP	20	-0.446732	0.639715	down	0.00094362	0.0117373	5500, 801, 5499, 55276, 178, 5836, 5257, 5261, 5509, 5256
GO:0009251	GO:0009251	glucan catabolic process	GOBP	20	-0.446732	0.639715	down	0.00094362	0.0117373	5500, 801, 5499, 55276, 178, 5836, 5257, 5261, 5509, 5256
GO:0044247	GO:0044247	cellular polysaccharide catabolic process	GOBP	20	-0.446732	0.639715	down	0.00094362	0.0117373	5500, 801, 5499, 55276, 178, 5836, 5257, 5261, 5509, 5256
GO:0022604	GO:0022604	regulation of cell morphogenesis	GOBP	179	0.162838	1.17685	up	0.000956961	0.0118824	301, 4070, 226, 2316, 6678, 50848, 6281, 998, 4478, 2335, 4076, 9368, 23580, 3383, 389, 7852, 390, 1857, 11135, 10519, 23603, 55023, 1739, 11151, 4976, 9175, 2011, 3689, 11078, 157922, 6239, 53335, 56990, 5764, 23327, 55785, 3987, 1793, 7168, 1855, 10630, 3611, 5362, 5880, 10507, 9202, 23129, 6284, 1613, 91010, 8874, 114793, 51177, 91663, 55742, 50618, 10428, 23433, 152503, 1436, 55435, 4739, 752…
GO:0003272	GO:0003272	endocardial cushion formation	GOBP	11	0.539887	1.71581	up	0.000976462	0.0120941	6091, 3516, 655, 4089, 2022, 7048
GO:0021846	GO:0021846	cell proliferation in forebrain	GOBP	8	0.56415	1.75795	up	0.000977418	0.0120941	5108, 80709, 85440, 153241
GO:0097553	GO:0097553	calcium ion transmembrane import into cytosol	GOBP	58	0.299305	1.34892	up	0.000983463	0.0121477	801, 493, 11151, 6363, 5788, 4067, 3064, 5335, 1756, 7070, 6366, 2534, 5311, 9001
GO:0045766	GO:0045766	positive regulation of angiogenesis	GOBP	77	0.239193	1.27022	up	0.00099657	0.0122668	3315, 3728, 2896, 4780, 9314, 7852, 3716, 3099, 861, 1893, 7082, 80149, 10016, 7057, 2113, 204851, 3689, 5335, 133, 1116, 1536, 9037, 958, 358, 2041, 2022, 10000, 3678, 23328, 7048, 5293, 5228
GO:1904018	GO:1904018	positive regulation of vasculature development	GOBP	77	0.239193	1.27022	up	0.00099657	0.0122668	3315, 3728, 2896, 4780, 9314, 7852, 3716, 3099, 861, 1893, 7082, 80149, 10016, 7057, 2113, 204851, 3689, 5335, 133, 1116, 1536, 9037, 958, 358, 2041, 2022, 10000, 3678, 23328, 7048, 5293, 5228
GO:0048638	GO:0048638	regulation of developmental growth	GOBP	135	0.179998	1.19721	up	0.000998801	0.012273	2335, 2261, 10509, 1026, 8766, 7852, 207, 6405, 861, 3516, 5292, 2932, 8879, 9175, 54910, 6259, 7528, 596, 53335, 1808, 7161, 23327, 9423, 5467, 10439, 10507, 57556, 83481, 11344, 1435, 22902, 1954, 6777, 9037, 50618, 60485, 6665, 10551, 6387, 7048, 3643, 2296, 54440
GO:0034104	GO:0034104	negative regulation of tissue remodeling	GOBP	7	0.591355	1.80643	up	0.00102047	0.0125175	7128, 6422, 3635
GO:0010092	GO:0010092	specification of animal organ identity	GOBP	6	0.626238	1.87056	up	0.00102945	0.0125998	6091, 3516, 10818
GO:0033622	GO:0033622	integrin activation	GOBP	18	0.432371	1.54091	up	0.00103073	0.0125998	2335, 7094, 1307, 5341, 51237, 6387, 83706
GO:0044093	GO:0044093	positive regulation of molecular function	GOBP	1128	0.0775055	1.08059	up	0.00103672	0.0126512	6279, 6280, 972, 64065, 5478, 302, 3728, 100133941, 3320, 7314, 3428, 3655, 50848, 1981, 483, 6281, 3337, 10728, 998, 6774, 2335, 7037, 7295, 2896, 5901, 4057, 2261, 801, 8655, 1622, 1001, 1026, 142, 54205, 3065, 2760, 3383, 9314, 493, 389, 8932, 7852, 975, 51107, 6091, 10134, 7805, 2771, 25849, 10276, 3304, 5062, 1857, 1969, 6422, 8795, 8301, 2773, 57636, 4791, 2065, 397, 10550, 23787, 6929, 284…
GO:0032879	GO:0032879	regulation of localization	GOBP	1598	0.0685426	1.07095	up	0.00106064	0.0129209	6279, 71, 972, 301, 3315, 4070, 1832, 2810, 5478, 7534, 3868, 6282, 302, 3728, 2171, 3320, 928, 6382, 2950, 57402, 6513, 2316, 5349, 4946, 6678, 8626, 23650, 3655, 10653, 1824, 483, 488, 999, 998, 1173, 23204, 4478, 7879, 6774, 4792, 292, 2335, 1192, 7037, 7295, 2896, 6720, 5901, 967, 823, 801, 8655, 2029, 4780, 382, 1622, 10890, 10509, 1001, 3685, 9368, 10075, 9528, 142, 3998, 8766, 182, 6659, 2…
GO:0045934	GO:0045934	negative regulation of nucleobase-containing compound metabolic process	GOBP	943	0.0835651	1.08716	up	0.00106274	0.0129243	5317, 1655, 2316, 7314, 8626, 23650, 3428, 7555, 1974, 688, 3068, 3337, 5307, 1999, 3159, 6774, 7295, 6720, 79718, 5036, 359948, 1026, 142, 23468, 3065, 1029, 1107, 10949, 9314, 27316, 8932, 23019, 6595, 25824, 7175, 3659, 1822, 11187, 6422, 9612, 51274, 4853, 22809, 9531, 6929, 4582, 5396, 29128, 4609, 4094, 7157, 861, 3281, 26471, 3397, 2120, 10346, 1739, 79755, 9603, 54107, 3516, 655, 4782, 10…
GO:0009890	GO:0009890	negative regulation of biosynthetic process	GOBP	1013	0.081286	1.08468	up	0.00106983	0.0129882	6282, 2950, 1655, 2316, 7314, 8626, 23650, 3428, 7555, 1974, 688, 1981, 3068, 3337, 5307, 1999, 3159, 6774, 7295, 6720, 8655, 1622, 79718, 5036, 4076, 359948, 9528, 1026, 142, 23468, 3065, 1029, 678, 1107, 9314, 493, 8932, 23019, 6595, 25824, 7175, 3659, 3692, 1822, 6422, 9612, 23244, 51274, 4853, 8087, 22809, 9531, 6929, 4582, 5396, 29128, 4609, 4094, 7157, 861, 3281, 7072, 3397, 2120, 10346, 17…
GO:0051250	GO:0051250	negative regulation of lymphocyte activation	GOBP	64	0.257285	1.29341	up	0.00107409	0.0130071	972, 301, 3659, 7805, 7128, 6422, 53833, 861, 1739, 3965, 51043, 57162, 4067, 80149, 604, 8764, 864, 472, 653499, 3718, 3635, 5585, 8651, 10875, 558
GO:0006897	GO:0006897	endocytosis	GOBP	360	0.127545	1.13604	up	0.00107506	0.0130071	302, 3320, 928, 6678, 8542, 998, 1173, 7879, 7037, 967, 801, 382, 3685, 3339, 975, 150696, 171177, 950, 8301, 3949, 1212, 1211, 3482, 163, 10525, 6455, 54492, 6363, 57534, 164, 1175, 85377, 54453, 9322, 7057, 23317, 3689, 51479, 10188, 4043, 57403, 6272, 22905, 4643, 1808, 201176, 23327, 1793, 29763, 2060, 4240, 84162, 5880, 23166, 6653, 857, 10938, 133, 6093, 23048, 6366, 200576, 5286, 9135, 161…
GO:0060401	GO:0060401	cytosolic calcium ion transport	GOBP	80	0.255192	1.29071	up	0.00108022	0.0130473	488, 801, 493, 11151, 4976, 6363, 5788, 4067, 3064, 79085, 5335, 596, 1756, 7070, 857, 489, 920, 6366, 90550, 2534, 5311, 9001
GO:0038084	GO:0038084	vascular endothelial growth factor signaling pathway	GOBP	25	0.402526	1.4956	up	0.00109769	0.0132357	3315, 967, 6091, 1634, 57556, 5159, 199731, 5293, 5228, 2296
GO:0001934	GO:0001934	positive regulation of protein phosphorylation	GOBP	489	0.111743	1.11823	up	0.00110764	0.0133192	972, 5478, 100133941, 3320, 7314, 1981, 6774, 7037, 7295, 4057, 2261, 801, 1026, 3383, 493, 7852, 975, 6091, 150696, 5912, 5062, 1857, 8795, 3572, 8087, 2065, 284340, 10519, 27020, 207, 10899, 10006, 1849, 7157, 1739, 1894, 1163, 1460, 655, 6464, 3280, 6363, 5788, 595, 4067, 3297, 4089, 7057, 2621, 9175, 2011, 3985, 6352, 10188, 2260, 5663, 596, 4254, 7186, 4318, 4683, 5217, 894, 2889, 1942, 1164…
GO:0002291	GO:0002291	T cell activation via T cell receptor contact with antigen bound to MHC molecule on antigen presenting cell	GOBP	7	0.588129	1.80062	up	0.00110837	0.0133192	3383, 975, 3965, 3109, 3683, 10875
GO:0097435	GO:0097435	supramolecular fiber organization	GOBP	514	0.112301	1.11885	up	0.0011113	0.0133319	71, 4070, 1832, 226, 5317, 7171, 7431, 2316, 50848, 6281, 7170, 998, 10094, 382, 10092, 9124, 11034, 8766, 23580, 3383, 5358, 3936, 389, 2288, 390, 3304, 5756, 5062, 10787, 4060, 6422, 5108, 171024, 1289, 11135, 10093, 3949, 55845, 871, 10519, 10552, 10006, 9748, 1465, 118, 23164, 23603, 9793, 29766, 3397, 800, 1739, 9525, 23406, 11151, 7082, 7408, 165, 4089, 5584, 3985, 11078, 5663, 596, 5829, 1…
GO:0030512	GO:0030512	negative regulation of transforming growth factor beta receptor signaling pathway	GOBP	52	0.293389	1.34096	up	0.00111654	0.013372	7314, 7157, 4052, 6497, 2200, 857, 161742, 200734, 7048, 26036, 50515
GO:0007625	GO:0007625	grooming behavior	GOBP	3	-0.768903	0.463521	down	0.0011691	0.0139779	353, 3251, 10874
GO:1905521	GO:1905521	regulation of macrophage migration	GOBP	20	0.418541	1.51974	up	0.00117285	0.0139875	975, 284340, 7057, 6352, 1435, 1436, 5595, 4345
GO:0048667	GO:0048667	cell morphogenesis involved in neuron differentiation	GOBP	303	0.130064	1.1389	up	0.00117384	0.0139875	3320, 6152, 682, 6277, 998, 2335, 10890, 10509, 4076, 9368, 8766, 4854, 7852, 6091, 7155, 5062, 1969, 8301, 4853, 27020, 6405, 3397, 10611, 655, 4976, 6464, 3280, 2932, 7408, 4781, 4089, 9175, 54910, 2011, 11313, 6259, 11078, 5663, 5335, 596, 9334, 10048, 26053, 56288, 1942, 1808, 7070, 6654, 51199, 5764, 23327, 4804, 1855, 9423, 200933, 5362, 10439, 5604, 5880, 10507, 5911, 57556, 2886, 23129, 1…
GO:0070374	GO:0070374	positive regulation of ERK1 and ERK2 cascade	GOBP	70	0.251512	1.28597	up	0.00118005	0.0140378	972, 2261, 3383, 2771, 4853, 10519, 27020, 3965, 6464, 6363, 5788, 2621, 6352, 2889, 5604, 1116, 920, 6366, 5159, 1436, 5595
GO:0071361	GO:0071361	cellular response to ethanol	GOBP	8	0.556933	1.74531	up	0.00118735	0.0140927	94241, 1536, 113, 1788
GO:0045670	GO:0045670	regulation of osteoclast differentiation	GOBP	23	0.370932	1.44908	up	0.00118863	0.0140927	4057, 6422, 4853, 760, 2200, 5295, 1435, 9770, 3635
GO:1903844	GO:1903844	regulation of cellular response to transforming growth factor beta stimulus	GOBP	82	0.240609	1.27202	up	0.00119563	0.014152	7314, 10755, 7157, 4052, 1030, 6497, 4089, 7057, 2805, 2200, 857, 2022, 161742, 200734, 10370, 7048, 26036, 27122, 50515
GO:0015803	GO:0015803	branched-chain amino acid transport	GOBP	8	-0.696992	0.498081	down	0.00120286	0.0142138	8140, 6520
GO:0001935	GO:0001935	endothelial cell proliferation	GOBP	71	0.251023	1.28534	up	0.00120945	0.0142679	6678, 1969, 207, 1739, 9982, 1893, 10016, 7057, 2260, 5335, 11235, 4804, 857, 253260, 9037, 10000, 22846, 6387, 5293, 5228, 1960, 5797
GO:0051090	GO:0051090	regulation of DNA-binding transcription factor activity	GOBP	256	0.140792	1.15119	up	0.0012311	0.0144992	6279, 6280, 5478, 3728, 2316, 7314, 6774, 4792, 7037, 4057, 1029, 3383, 9314, 7128, 3304, 4791, 6929, 10519, 207, 2319, 26471, 3397, 10346, 655, 3965, 5292, 3280, 54101, 81603, 57162, 80149, 56998, 5584, 2621, 9175, 3689, 84159, 58487, 7186, 1611, 6672, 7185, 3398, 857, 9181, 7187, 25855, 148022, 958, 4040, 60485, 3717, 219790, 10475, 8915, 440275, 5595, 6883, 9447, 22900, 847, 4188, 5311, 6737, …
GO:0007409	GO:0007409	axonogenesis	GOBP	242	0.143336	1.15412	up	0.00123513	0.0145125	3320, 6152, 682, 6277, 2335, 10890, 10509, 8766, 4854, 7852, 6091, 7155, 5062, 1969, 8301, 4853, 27020, 6405, 655, 6464, 2932, 7408, 4781, 4089, 9175, 54910, 2011, 11313, 6259, 5663, 5335, 596, 9334, 10048, 26053, 56288, 1942, 1808, 7070, 6654, 51199, 4804, 1855, 9423, 200933, 5362, 10439, 5604, 5880, 10507, 57556, 2886, 23129, 11344, 4744, 5295, 22902, 1954, 9037, 2041, 1948, 2887, 4929, 1436, 5…
GO:0010803	GO:0010803	regulation of tumor necrosis factor-mediated signaling pathway	GOBP	39	0.311248	1.36513	up	0.00123633	0.0145125	330, 2950, 7805, 7128, 3304, 2621, 204851, 7186, 7185, 329, 8567, 22900
GO:0007369	GO:0007369	gastrulation	GOBP	94	0.20901	1.23246	up	0.00125413	0.014695	2335, 1284, 1291, 3685, 3557, 9314, 1969, 6422, 1289, 7157, 3281, 655, 3912, 4089, 3689, 60626, 4318, 23332, 1855, 60436, 90102, 8324, 1954, 91663, 4040, 3678, 10818, 7048, 2296, 123169
GO:0030336	GO:0030336	negative regulation of cell migration	GOBP	135	0.179249	1.19632	up	0.00125602	0.014695	972, 4070, 3868, 3728, 2950, 999, 4780, 9368, 182, 9314, 493, 6091, 5912, 3486, 6422, 8751, 51094, 397, 1634, 207, 23603, 5176, 1460, 3488, 7076, 7057, 596, 9466, 23332, 5217, 7070, 6672, 94241, 5764, 11235, 2309, 7168, 90102, 5467, 5911, 83481, 4204, 23560, 6366, 196528, 4163, 2041, 2022, 161742, 23613, 22846, 8692, 6387, 11240, 10370, 4345, 5797
GO:0001773	GO:0001773	myeloid dendritic cell activation	GOBP	12	0.491842	1.63533	up	0.00127397	0.0148805	10537, 4853, 3516, 5663, 5971, 914, 7048
GO:0062098	GO:0062098	regulation of programmed necrotic cell death	GOBP	20	0.461366	1.58624	up	0.00128253	0.0149558	330, 7157, 26471, 57162, 329, 857, 9181
GO:0050766	GO:0050766	positive regulation of phagocytosis	GOBP	28	0.350719	1.42009	up	0.00129668	0.015096	5788, 3561, 2621, 2889, 4240, 140885, 3560
GO:0006734	GO:0006734	NADH metabolic process	GOBP	31	-0.352279	0.703084	down	0.00131464	0.0152728	226, 5223, 3099, 7157, 2820, 1728, 669, 5106, 230
GO:2001222	GO:2001222	regulation of neuron migration	GOBP	14	0.447625	1.56459	up	0.00131618	0.0152728	2316, 8403, 57556, 9181
GO:0046578	GO:0046578	regulation of Ras protein signal transduction	GOBP	109	0.199035	1.22022	up	0.0013233	0.0153304	50848, 382, 9927, 6091, 10276, 8473, 4853, 397, 64787, 9267, 6464, 4067, 7077, 604, 4254, 26053, 2889, 56990, 54869, 117178, 9181, 8567, 5159, 1435, 57493, 199731, 3717, 9922, 22898, 50861, 10156, 55667, 867, 8660
GO:0046839	GO:0046839	phospholipid dephosphorylation	GOBP	23	0.447127	1.56381	up	0.00133717	0.0154515	3635, 54545, 8871, 54893, 8776
GO:0030203	GO:0030203	glycosaminoglycan metabolic process	GOBP	102	0.238437	1.26926	up	0.00133811	0.0154515	6382, 3339, 10057, 9806, 4060, 1634, 207, 3038, 633, 138050, 5292, 2799, 9334, 51363, 5549, 8704, 1462, 6548, 8702, 5159, 26035, 22856, 9469, 54480, 9672, 8692, 8703, 80760, 26229, 50515, 2296, 6383, 90161, 2331
GO:0017015	GO:0017015	regulation of transforming growth factor beta receptor signaling pathway	GOBP	81	0.240003	1.27125	up	0.00134486	0.0155042	7314, 10755, 7157, 4052, 1030, 6497, 4089, 7057, 2805, 2200, 857, 2022, 161742, 200734, 10370, 7048, 26036, 27122, 50515
GO:0051283	GO:0051283	negative regulation of sequestering of calcium ion	GOBP	55	0.301908	1.35244	up	0.00135567	0.0156035	801, 11151, 6363, 5788, 4067, 309, 3064, 5335, 1756, 7070, 6366, 5311, 9001
GO:0010810	GO:0010810	regulation of cell-substrate adhesion	GOBP	140	0.177384	1.19409	up	0.00135984	0.0156261	71, 4070, 3728, 2316, 3655, 6281, 998, 2335, 182, 1029, 9806, 3956, 6422, 8751, 10519, 9748, 4680, 23603, 1307, 2932, 54453, 7057, 604, 11078, 596, 6239, 23332, 4811, 7070, 5764, 3987, 1793, 10630, 90102, 7402, 3611, 2199, 5880, 8573, 6093, 6548, 1613, 8324, 6366, 9647, 5295, 1435, 8874, 59339, 91663, 2041, 916, 3717, 55435, 10551, 3678, 4739, 57662, 57580
GO:0046635	GO:0046635	positive regulation of alpha-beta T cell activation	GOBP	32	0.333973	1.39651	up	0.00136985	0.015705	301, 3122, 975, 861, 3965, 6363, 64332, 5788, 51043, 1604, 4860, 864, 4602, 9308, 916, 8651, 7048, 54440
GO:0071492	GO:0071492	cellular response to UV-A	GOBP	5	0.658007	1.93094	up	0.00137309	0.015705	7076, 4318
GO:0010605	GO:0010605	negative regulation of macromolecule metabolic process	GOBP	2204	0.0606341	1.06251	up	0.00137336	0.015705	301, 3315, 2810, 5478, 7534, 1476, 6132, 6282, 302, 100133941, 1475, 5317, 2950, 1655, 6165, 7431, 6152, 2316, 11224, 7314, 10521, 9045, 8626, 23650, 3428, 7555, 10653, 1974, 688, 1981, 3068, 1718, 6227, 6235, 3337, 5307, 1999, 23204, 3159, 6774, 2335, 7295, 6720, 5901, 5268, 831, 4057, 4179, 801, 5708, 2029, 1622, 79718, 5055, 1001, 1293, 5036, 6590, 4076, 359948, 3685, 7850, 9528, 1026, 142, 33…
GO:0097529	GO:0097529	myeloid leukocyte migration	GOBP	99	0.217397	1.24284	up	0.00141012	0.0160994	6279, 6280, 972, 301, 5478, 57402, 682, 975, 1525, 284340, 6363, 4067, 7057, 3689, 6352, 10451, 5880, 6366, 200576, 1435, 6777, 140885, 5175, 1436, 3554, 5595, 6387, 5293, 5228, 90550, 57580, 4345
GO:0006122	GO:0006122	mitochondrial electron transport, ubiquinol to cytochrome c	GOBP	17	-0.50443	0.603849	down	0.00141756	0.0161584	7384, 54205, 7388, 1537, 7386, 27089, 10975, 29796
GO:0007204	GO:0007204	positive regulation of cytosolic calcium ion concentration	GOBP	95	0.225077	1.25242	up	0.00142832	0.0162549	100133941, 801, 3685, 493, 7852, 10134, 27020, 11151, 6363, 5788, 4067, 2769, 3064, 5335, 596, 1604, 1756, 7070, 857, 133, 920, 6366, 114897, 4040, 10874, 3717, 2534, 5311, 9001
GO:0048291	GO:0048291	isotype switching to IgG isotypes	GOBP	7	0.577769	1.78206	up	0.00143959	0.0163568	5788, 9466, 958
GO:0036037	GO:0036037	CD8-positive, alpha-beta T cell activation	GOBP	10	0.525889	1.69196	up	0.00144241	0.0163627	3659, 861, 51043, 596, 864, 8651
GO:0002407	GO:0002407	dendritic cell chemotaxis	GOBP	11	0.48756	1.62834	up	0.0014449	0.0163648	7852, 3965, 6363, 2621, 6352, 6366
GO:0021879	GO:0021879	forebrain neuron differentiation	GOBP	14	0.444469	1.55966	up	0.00145436	0.0164456	7314, 6091, 22809, 3280, 57178, 27089, 1436, 64919
GO:0003229	GO:0003229	ventricular cardiac muscle tissue development	GOBP	17	0.412114	1.51001	up	0.00145688	0.0164478	1832, 3516, 10848, 4089, 7168, 57493, 2022, 5318, 2296
GO:0032743	GO:0032743	positive regulation of interleukin-2 production	GOBP	17	0.421753	1.52463	up	0.0014686	0.0165539	301, 861, 5788, 7186, 920, 6777, 9308, 916, 54440
GO:0072329	GO:0072329	monocarboxylic acid catabolic process	GOBP	90	-0.267315	0.765432	down	0.00148681	0.0167325	5226, 10327, 207, 6342, 1892, 2108, 3033, 5467, 6652, 2109, 39, 1632, 10994, 5194, 51181, 9663, 5096, 91452, 5106, 10999, 23175, 83752, 8660
GO:0007224	GO:0007224	smoothened signaling pathway	GOBP	43	0.289892	1.33628	up	0.00149202	0.0167645	6422, 5396, 3280, 204851, 5270, 1954, 22856, 916, 79770, 6095, 7048, 50814, 2619, 26123, 403
GO:0046856	GO:0046856	phosphatidylinositol dephosphorylation	GOBP	21	0.456372	1.57834	up	0.00149665	0.0167899	3635, 54545, 8871, 54893, 8776
GO:0032480	GO:0032480	negative regulation of type I interferon production	GOBP	28	0.336334	1.39981	up	0.00150966	0.0169092	7128, 7528, 5971, 64135, 54476, 140885
GO:0043029	GO:0043029	T cell homeostasis	GOBP	20	0.401475	1.49403	up	0.00153173	0.0171293	207, 11151, 3965, 596, 355, 6777, 3718, 5532
GO:0060547	GO:0060547	negative regulation of necrotic cell death	GOBP	10	0.523517	1.68795	up	0.00153875	0.0171421	330, 26471, 57162, 329, 857, 9181
GO:0062099	GO:0062099	negative regulation of programmed necrotic cell death	GOBP	10	0.523517	1.68795	up	0.00153875	0.0171421	330, 26471, 57162, 329, 857, 9181
GO:0006749	GO:0006749	glutathione metabolic process	GOBP	38	-0.353683	0.702098	down	0.00154013	0.0171421	2950, 1192, 4780, 2739, 10550, 79017, 2937, 4258, 80142, 23474, 124975
GO:0030166	GO:0030166	proteoglycan biosynthetic process	GOBP	50	0.340826	1.40611	up	0.00154324	0.0171499	1634, 633, 51363, 1462, 124583, 26035, 22856, 9469, 54480, 26229, 50515, 90161
GO:0055086	GO:0055086	nucleobase-containing small molecule metabolic process	GOBP	450	-0.12548	0.882073	down	0.00154994	0.0171973	226, 6319, 5223, 5901, 1622, 9524, 142, 51727, 2194, 7175, 6241, 3692, 1969, 8473, 3615, 2773, 3157, 4245, 10762, 3099, 262, 2987, 26471, 9061, 1739, 8833, 5903, 523, 9611, 4976, 9414, 22978, 3156, 1743, 4928, 200315, 5663, 30968, 353, 64834, 2180, 54704, 84532, 60481, 4860, 2181, 7372, 79966, 8573, 80146, 10654, 8801, 55669, 11332, 79717, 953, 4507, 64841, 80308, 6576, 8480, 5150, 3251, 11164, 9…
GO:0042368	GO:0042368	vitamin D biosynthetic process	GOBP	5	0.80139	2.22864	up	0.00155982	0.0172799	1593
GO:0040013	GO:0040013	negative regulation of locomotion	GOBP	157	0.16457	1.17889	up	0.00156731	0.0173358	972, 4070, 3868, 3728, 2950, 10653, 999, 4780, 10509, 9368, 182, 9314, 493, 6091, 5912, 3486, 6422, 8751, 51094, 397, 1634, 207, 6405, 23603, 5176, 1460, 3488, 7076, 7057, 54910, 6259, 596, 9466, 23332, 5217, 7070, 6672, 94241, 5764, 11235, 2309, 7168, 90102, 5467, 10507, 5911, 57556, 83481, 4204, 23560, 6366, 196528, 4163, 9037, 2041, 2022, 161742, 55435, 23613, 22846, 8692, 6387, 11240, 10370, …
GO:0043549	GO:0043549	regulation of kinase activity	GOBP	600	0.0989439	1.104	up	0.00157345	0.0173766	972, 3315, 2810, 5478, 100133941, 3320, 2950, 7314, 998, 7295, 4057, 2261, 801, 9368, 1026, 1029, 9314, 493, 7852, 975, 6091, 7128, 5912, 5062, 1857, 1969, 6422, 8795, 10983, 2065, 90007, 57018, 284340, 10519, 207, 10899, 10006, 1849, 23603, 1739, 1894, 5903, 1163, 1460, 655, 1030, 6464, 6363, 8525, 6317, 5788, 595, 28951, 4067, 11329, 7057, 2621, 9175, 2011, 3064, 6259, 6352, 2260, 5663, 4254, 7…
GO:0033865	GO:0033865	nucleoside bisphosphate metabolic process	GOBP	96	-0.243235	0.784087	down	0.00159066	0.0174849	6319, 1622, 9524, 2194, 3157, 9061, 3156, 1743, 64834, 2180, 54704, 84532, 60481, 2181, 79966, 10654, 8801, 11332, 79717, 6576, 55902, 5165, 4597, 80025, 9060, 10380, 6783, 4598, 6820
GO:0033875	GO:0033875	ribonucleoside bisphosphate metabolic process	GOBP	96	-0.243235	0.784087	down	0.00159066	0.0174849	6319, 1622, 9524, 2194, 3157, 9061, 3156, 1743, 64834, 2180, 54704, 84532, 60481, 2181, 79966, 10654, 8801, 11332, 79717, 6576, 55902, 5165, 4597, 80025, 9060, 10380, 6783, 4598, 6820
GO:0034032	GO:0034032	purine nucleoside bisphosphate metabolic process	GOBP	96	-0.243235	0.784087	down	0.00159066	0.0174849	6319, 1622, 9524, 2194, 3157, 9061, 3156, 1743, 64834, 2180, 54704, 84532, 60481, 2181, 79966, 10654, 8801, 11332, 79717, 6576, 55902, 5165, 4597, 80025, 9060, 10380, 6783, 4598, 6820
GO:0051045	GO:0051045	negative regulation of membrane protein ectodomain proteolysis	GOBP	7	0.651048	1.91755	up	0.00159379	0.0174922	7076, 7077, 6093, 7078
GO:1903859	GO:1903859	regulation of dendrite extension	GOBP	8	0.545633	1.7257	up	0.00159906	0.017523	7852, 53335, 23327, 50618
GO:0034470	GO:0034470	ncRNA processing	GOBP	304	-0.145653	0.864458	down	0.00162181	0.0177448	6165, 11224, 10521, 9045, 6227, 6774, 5036, 2091, 3692, 10528, 8780, 51504, 9775, 55651, 8568, 10969, 51119, 55272, 55011, 51154, 55505, 9875, 23246, 23560, 6894, 55250, 29777, 51077, 57418, 54913, 90121, 11103, 54663, 23016, 24140, 283989, 10436, 10248, 51547, 56915, 54802, 51605, 23404, 8270
GO:0009612	GO:0009612	response to mechanical stimulus	GOBP	96	0.19931	1.22056	up	0.00163308	0.0178406	3728, 6513, 50848, 54407, 4792, 5493, 3371, 8932, 7852, 3659, 8795, 9531, 1634, 207, 7057, 2113, 3064, 5270, 1756, 5764, 8796, 2805, 1116, 6548, 9020, 355, 958, 358, 2022, 55342, 8915, 5595, 6387, 7048, 4316, 2534, 5311
GO:0001961	GO:0001961	positive regulation of cytokine-mediated signaling pathway	GOBP	35	0.320339	1.37759	up	0.00164175	0.0179077	972, 7852, 7805, 3304, 2621, 7186, 3665, 1435, 54765, 3554, 10555, 558
GO:0009259	GO:0009259	ribonucleotide metabolic process	GOBP	274	-0.144527	0.865432	down	0.00167188	0.0181802	226, 6319, 5223, 5901, 1622, 9524, 142, 51727, 2194, 7175, 3692, 1969, 8473, 3615, 2773, 3157, 10762, 3099, 2987, 26471, 9061, 1739, 8833, 5903, 523, 9611, 4976, 9414, 22978, 3156, 1743, 4928, 5663, 30968, 353, 64834, 2180, 54704, 84532, 60481, 2181, 7372, 79966, 8573, 10654, 8801, 55669, 11332, 79717, 6576, 8480, 5150, 3251, 9688, 55902, 5165, 205, 669, 23433, 3704, 4597, 272, 80025, 113, 9060, …
GO:0042327	GO:0042327	positive regulation of phosphorylation	GOBP	545	0.103371	1.1089	up	0.00167414	0.0181802	972, 5478, 100133941, 3320, 7314, 3655, 1981, 10728, 998, 6774, 7037, 7295, 4057, 2261, 801, 1026, 3383, 493, 7852, 975, 6091, 150696, 5912, 5062, 1857, 1969, 8795, 3572, 8087, 2065, 284340, 10519, 27020, 207, 10899, 10006, 1849, 7157, 26471, 1739, 1894, 5903, 1163, 1460, 655, 6464, 3280, 6363, 8525, 5788, 595, 4067, 3297, 4089, 7057, 2621, 9175, 2011, 3985, 6259, 6352, 10188, 2260, 5663, 596, 42…
GO:0030029	GO:0030029	actin filament-based process	GOBP	583	0.105405	1.11116	up	0.00167443	0.0181802	71, 301, 4070, 1832, 3728, 226, 7171, 4637, 7431, 2316, 50848, 1824, 6281, 488, 7170, 998, 10094, 382, 10092, 9368, 9124, 11034, 23580, 3383, 5358, 3936, 389, 7094, 390, 5756, 5062, 10787, 6422, 1525, 171024, 11135, 4853, 10093, 55845, 397, 10552, 10006, 1266, 1465, 118, 23164, 5898, 23603, 29766, 3397, 800, 10611, 1739, 1894, 23406, 11151, 154810, 7082, 6464, 122786, 57822, 7408, 2036, 4089, 932…
GO:0033077	GO:0033077	T cell differentiation in thymus	GOBP	36	0.307465	1.35997	up	0.00169046	0.0183263	972, 678, 7157, 5788, 596, 6654, 8324, 22890, 6777, 916, 2629, 1960, 64919
GO:0016053	GO:0016053	organic acid biosynthetic process	GOBP	204	-0.173449	0.84076	down	0.00170051	0.0183902	972, 301, 2171, 2950, 6319, 445, 10728, 9524, 2194, 493, 10327, 3692, 2746, 51094, 5352, 9444, 2806, 6342, 4048, 873, 2744, 157506, 3638, 256987, 64834, 84532, 60481, 4258, 2805, 4706, 2181, 10613, 84706, 79966, 11332, 9885, 4507, 9926, 10994, 4548, 4259, 55902, 80142, 1593, 124975
GO:0002115	GO:0002115	store-operated calcium entry	GOBP	7	0.647955	1.91163	up	0.00170212	0.0183902	57620, 80228
GO:0002312	GO:0002312	B cell activation involved in immune response	GOBP	32	0.323784	1.38235	up	0.00170414	0.0183902	7037, 3956, 4853, 5788, 165918, 604, 4683, 9466, 5450, 958, 55619
GO:0002573	GO:0002573	myeloid leukocyte differentiation	GOBP	109	0.196517	1.21716	up	0.00171699	0.0185007	972, 302, 3428, 998, 7037, 4057, 10537, 142, 2194, 975, 1969, 6422, 2739, 4853, 4609, 861, 3516, 6363, 3930, 4067, 56998, 760, 5663, 4254, 4318, 5971, 10456, 2200, 3665, 920, 5295, 1435, 9770, 3635, 1436, 2629, 7048, 5293, 7018, 2124
GO:0042698	GO:0042698	ovulation cycle	GOBP	21	0.374303	1.45398	up	0.00172046	0.0185015	9612, 5176, 59338, 8879, 2113, 5764, 6777, 8648, 4316, 558
GO:2000113	GO:2000113	negative regulation of cellular macromolecule biosynthetic process	GOBP	958	0.0798188	1.08309	up	0.00172229	0.0185015	6282, 1655, 2316, 7314, 8626, 23650, 3428, 7555, 688, 1981, 3068, 3337, 5307, 1999, 3159, 6774, 7295, 6720, 1622, 79718, 5036, 4076, 359948, 9528, 1026, 142, 23468, 3065, 1029, 678, 1107, 9314, 8932, 23019, 6595, 25824, 7175, 3659, 3692, 1822, 6422, 9612, 23244, 51274, 4853, 8087, 22809, 9531, 6929, 4582, 5396, 29128, 4609, 4094, 7157, 861, 3281, 7072, 3397, 2120, 10346, 1739, 79755, 9603, 54107,…
GO:0061053	GO:0061053	somite development	GOBP	27	0.343079	1.40928	up	0.00173051	0.0185617	6422, 7157, 3516, 57534, 4089, 5663, 5362, 472, 9968, 4040, 79728, 2296
GO:0001782	GO:0001782	B cell homeostasis	GOBP	16	0.416393	1.51648	up	0.00174711	0.0187115	972, 7128, 4067, 596, 6654, 5585, 8915, 55619
GO:0008589	GO:0008589	regulation of smoothened signaling pathway	GOBP	27	0.342766	1.40884	up	0.00175076	0.0187223	6422, 5396, 5270, 1954, 22856, 916, 79770, 6095, 2619
GO:0016114	GO:0016114	terpenoid biosynthetic process	GOBP	8	-0.563324	0.569313	down	0.00176475	0.0188434	3157, 2224, 157506, 4047
GO:0043410	GO:0043410	positive regulation of MAPK cascade	GOBP	271	0.13974	1.14998	up	0.00178167	0.0189956	972, 5478, 100133941, 7314, 998, 2261, 3383, 7852, 975, 6091, 3487, 7805, 2771, 1857, 3486, 3276, 4853, 10550, 284340, 10519, 27020, 1849, 3965, 6464, 6363, 5788, 7077, 80149, 7057, 2621, 9175, 54910, 6259, 6352, 2260, 5663, 4254, 7186, 2889, 1942, 11235, 7161, 84962, 7185, 5604, 6093, 1116, 200958, 7187, 920, 8567, 8324, 6366, 114897, 5159, 7164, 9770, 958, 1436, 8558, 5585, 153769, 23328, 10818…
GO:0006874	GO:0006874	cellular calcium ion homeostasis	GOBP	185	0.173827	1.18985	up	0.00178977	0.0190533	100133941, 488, 801, 3685, 493, 7852, 10134, 79572, 27020, 55858, 11151, 6363, 5788, 4067, 2769, 309, 3064, 6352, 79085, 5663, 5335, 596, 1604, 30968, 1756, 7070, 2805, 857, 133, 489, 920, 6366, 114897, 57620, 958, 4040, 10874, 3717, 6387, 90550, 2534, 5311, 9001
GO:0007423	GO:0007423	sensory organ development	GOBP	185	0.149895	1.16171	up	0.00180402	0.0191762	7431, 6152, 6678, 6774, 1282, 1889, 2706, 9368, 4171, 3065, 182, 9314, 493, 1969, 54845, 1289, 4853, 5954, 5396, 86, 4094, 1739, 5176, 3516, 655, 10848, 4976, 3280, 57822, 6497, 23347, 5584, 157506, 3985, 204851, 3638, 11078, 10765, 5663, 7528, 596, 5205, 7070, 6654, 5764, 10804, 1855, 60436, 9423, 2200, 84678, 121227, 102, 5159, 10152, 4040, 115908, 161742, 79888, 221935, 200734, 10818, 5595, 12…
GO:0042981	GO:0042981	regulation of apoptotic process	GOBP	1026	0.0774668	1.08055	up	0.00181162	0.0192281	6279, 6280, 972, 301, 3315, 64065, 2810, 5478, 330, 7534, 1508, 3320, 2950, 2316, 7314, 8626, 3655, 1718, 998, 23204, 4792, 292, 7037, 2896, 831, 4057, 824, 4780, 5055, 10537, 5036, 3685, 9368, 1026, 142, 3065, 6659, 1029, 7417, 3383, 9314, 9927, 5275, 51107, 25824, 10134, 3956, 1366, 2771, 7128, 10276, 3304, 5062, 27069, 3486, 64114, 6422, 8795, 29979, 3572, 2739, 4853, 80331, 2773, 2065, 1048, …
GO:1901657	GO:1901657	glycosyl compound metabolic process	GOBP	79	-0.233635	0.791651	down	0.00182325	0.0193227	5901, 10327, 3615, 2773, 262, 2987, 1739, 8833, 4976, 9414, 22978, 200315, 353, 4860, 7372, 8573, 55669, 4507, 3251, 2519, 51071, 205, 23433, 60489, 57016, 2629, 231, 1646
GO:0036258	GO:0036258	multivesicular body assembly	GOBP	25	-0.354754	0.701346	down	0.001834	0.0193992	8766, 128866, 57132, 9525, 51510, 5119, 27243, 79720, 91782, 84313, 25978
GO:0030099	GO:0030099	myeloid cell differentiation	GOBP	251	0.13588	1.14554	up	0.00183594	0.0193992	972, 302, 3428, 998, 6774, 4792, 7037, 4057, 10537, 2034, 142, 3065, 182, 2194, 23218, 975, 3304, 3692, 1969, 6422, 2739, 3276, 4853, 51621, 10519, 4609, 118, 861, 29766, 3516, 1030, 6363, 3930, 25946, 7994, 4067, 56998, 7057, 2113, 760, 604, 116151, 5663, 4254, 4318, 5971, 57095, 10456, 2309, 2200, 3665, 920, 23186, 5295, 1435, 6777, 9770, 211, 3718, 79876, 11143, 3635, 669, 1436, 3717, 2629, 70…
GO:0035162	GO:0035162	embryonic hemopoiesis	GOBP	10	0.496578	1.64309	up	0.00185023	0.019521	4254, 7048, 10019
GO:0006103	GO:0006103	2-oxoglutarate metabolic process	GOBP	12	-0.514106	0.598035	down	0.00185915	0.019586	2806, 1743, 2805, 84706
GO:0031347	GO:0031347	regulation of defense response	GOBP	354	0.114152	1.12092	up	0.00186257	0.0195929	6279, 6280, 301, 330, 3320, 2950, 3428, 4792, 2896, 5708, 9314, 975, 3659, 7128, 5062, 5690, 10318, 3572, 53833, 3949, 3716, 8780, 4582, 284340, 8673, 5682, 51752, 26471, 23170, 4363, 5176, 5691, 2, 3965, 5359, 164, 64332, 5788, 5713, 4067, 80149, 55737, 2113, 604, 6352, 10133, 22861, 4318, 5971, 5603, 4258, 5467, 10906, 329, 7133, 3665, 200958, 7187, 80709, 6397, 6318, 5718, 472, 54476, 253260, …
GO:0072577	GO:0072577	endothelial cell apoptotic process	GOBP	23	0.364735	1.44013	up	0.00188704	0.0198209	4780, 3383, 7128, 7057, 5584, 2621, 204851, 5335, 9037, 958
GO:0045579	GO:0045579	positive regulation of B cell differentiation	GOBP	9	0.538688	1.71376	up	0.00191198	0.0200382	6777, 3635, 286410
GO:0050869	GO:0050869	negative regulation of B cell activation	GOBP	17	0.424102	1.52822	up	0.00191338	0.0200382	7805, 7128, 6422, 4067, 604, 472, 3635, 5585
GO:0046148	GO:0046148	pigment biosynthetic process	GOBP	42	-0.336844	0.71402	down	0.00192484	0.0201285	1001, 10755, 8833, 51629, 353, 1371, 3251, 211
GO:0030514	GO:0030514	negative regulation of BMP signaling pathway	GOBP	28	0.370663	1.4487	up	0.00195145	0.0203732	6422, 6497, 2200, 6653, 51232
GO:0033688	GO:0033688	regulation of osteoblast proliferation	GOBP	12	0.461498	1.58645	up	0.00195399	0.0203732	4057, 3685, 6422, 596, 115908
GO:0002705	GO:0002705	positive regulation of leukocyte mediated immunity	GOBP	53	0.272112	1.31273	up	0.00196038	0.0204098	3122, 7037, 975, 164, 5788, 3689, 7186, 22890, 148022, 6777, 958, 23705, 3554, 54440
GO:1901569	GO:1901569	fatty acid derivative catabolic process	GOBP	6	-0.589091	0.554831	down	0.00198451	0.0206308	11313, 11332, 622
GO:0033632	GO:0033632	regulation of cell-cell adhesion mediated by integrin	GOBP	10	0.536792	1.71051	up	0.00200648	0.0208286	6352, 5420, 916, 83706
GO:0009059	GO:0009059	macromolecule biosynthetic process	GOBP	4372	0.0519021	1.05327	up	0.00201077	0.0208426	6279, 6280, 972, 3315, 5478, 6132, 6282, 3728, 3320, 6382, 2950, 1655, 6165, 7431, 6152, 2316, 11224, 7314, 10521, 9045, 8626, 23650, 1984, 3428, 7555, 3655, 1974, 688, 26298, 1981, 4673, 3068, 3664, 6227, 6235, 3337, 5307, 5500, 10728, 999, 998, 1999, 3159, 6184, 6774, 4792, 7037, 7295, 6720, 1284, 4057, 5708, 4780, 1622, 79718, 6628, 5036, 4076, 359948, 51142, 2034, 9528, 9124, 1026, 4171, 142,…
GO:1990138	GO:1990138	neuron projection extension	GOBP	92	0.203758	1.226	up	0.00202862	0.020997	3320, 2335, 10509, 8766, 7852, 6405, 2932, 9175, 54910, 6259, 53335, 26053, 1808, 23327, 1855, 9423, 10439, 10507, 57556, 11344, 22902, 1954, 9037, 50618, 5532, 440275, 6387, 6790, 203228
GO:1903557	GO:1903557	positive regulation of tumor necrosis factor superfamily cytokine production	GOBP	42	0.285579	1.33053	up	0.00204448	0.0211271	3315, 6774, 3965, 6363, 5788, 7057, 83786, 5663, 64135, 9181, 5295, 148022, 914, 3717, 8915, 54440
GO:0002693	GO:0002693	positive regulation of cellular extravasation	GOBP	8	0.563419	1.75667	up	0.00204716	0.0211271	3383, 7070, 83483, 3554
GO:0072521	GO:0072521	purine-containing compound metabolic process	GOBP	304	-0.138404	0.870747	down	0.00205345	0.0211613	226, 6319, 5223, 5901, 1622, 9524, 142, 2194, 7175, 3692, 1969, 8473, 3615, 2773, 3157, 10762, 3099, 262, 2987, 26471, 9061, 1739, 8833, 5903, 523, 9611, 4976, 9414, 22978, 3156, 1743, 4928, 5663, 30968, 353, 64834, 2180, 54704, 84532, 60481, 4860, 2181, 79966, 8573, 10654, 8801, 55669, 11332, 79717, 4507, 6576, 8480, 5150, 3251, 9688, 55902, 5165, 205, 669, 23433, 3704, 4597, 272, 80025, 113, 90…
GO:0042481	GO:0042481	regulation of odontogenesis	GOBP	3	0.782182	2.18624	up	0.0020772	0.0213555	4804, 1435
GO:0035050	GO:0035050	embryonic heart tube development	GOBP	24	0.34938	1.41819	up	0.00207832	0.0213555	4853, 3280, 57534, 5663, 8463, 1954, 2022, 10370, 7048, 2296, 5311
GO:0051336	GO:0051336	regulation of hydrolase activity	GOBP	779	0.0816502	1.08508	up	0.00208532	0.0213964	6279, 6280, 301, 64065, 2810, 330, 1476, 302, 1475, 8626, 3428, 3655, 10653, 50848, 483, 6281, 1718, 3337, 23204, 6774, 2335, 2896, 5268, 831, 4057, 2261, 801, 8655, 2029, 5055, 1293, 6590, 4171, 54205, 334, 144568, 3065, 6692, 2760, 3383, 9314, 5275, 389, 51107, 6091, 25824, 10134, 9806, 7805, 2771, 10276, 150696, 5062, 1992, 1857, 3486, 10776, 9989, 1969, 6422, 8795, 950, 8301, 57636, 397, 1055…
GO:0051253	GO:0051253	negative regulation of RNA metabolic process	GOBP	881	0.0807798	1.08413	up	0.00209086	0.0214078	5317, 1655, 2316, 7314, 8626, 23650, 3428, 7555, 1974, 688, 3068, 3337, 5307, 1999, 3159, 6774, 7295, 6720, 79718, 5036, 359948, 142, 23468, 3065, 1029, 1107, 10949, 9314, 27316, 8932, 23019, 6595, 25824, 7175, 3659, 1822, 11187, 6422, 9612, 51274, 4853, 22809, 9531, 6929, 4582, 5396, 29128, 4609, 4094, 7157, 861, 3281, 3397, 2120, 10346, 1739, 79755, 9603, 54107, 3516, 655, 4782, 10848, 9611, 64…
GO:0070741	GO:0070741	response to interleukin-6	GOBP	26	0.368625	1.44575	up	0.00209247	0.0214078	6774, 3383, 3572, 3716, 4089, 1116, 3717, 867
GO:2000351	GO:2000351	regulation of endothelial cell apoptotic process	GOBP	19	0.391948	1.47986	up	0.0021002	0.0214449	4780, 3383, 7128, 7057, 5584, 2621, 5335, 9037, 958
GO:0007032	GO:0007032	endosome organization	GOBP	58	-0.25084	0.778147	down	0.00210443	0.0214449	7879, 8766, 950, 128866, 57132, 23603, 9525, 23317, 51510, 5119, 259173, 57403, 27243, 51361, 79720, 91782, 84313, 25978, 55361, 257364, 55823
GO:1903053	GO:1903053	regulation of extracellular matrix organization	GOBP	26	0.361589	1.43561	up	0.00210517	0.0214449	861, 165, 2113, 84168, 23332, 10630, 90102, 7133
GO:0030323	GO:0030323	respiratory tube development	GOBP	79	0.211102	1.23504	up	0.00211773	0.0215377	6678, 998, 6720, 2034, 3371, 21, 5499, 3488, 3516, 3280, 4781, 1977, 157506, 171023, 1978, 5764, 10630, 80004, 5604, 1116, 91461, 5159, 57493, 60485, 5595, 7048, 9509, 10365
GO:0045165	GO:0045165	cell fate commitment	GOBP	68	0.232559	1.26183	up	0.00212035	0.0215377	5307, 998, 6774, 10890, 2034, 182, 9314, 6422, 54845, 4853, 6929, 5396, 7157, 3516, 3280, 4089, 5663, 596, 10630, 3398, 9181, 8324, 7005, 440823, 85440, 2619, 64919, 123169
GO:1904646	GO:1904646	cellular response to amyloid-beta	GOBP	17	0.400536	1.49262	up	0.00212586	0.0215627	142, 3383, 7412, 4363, 2932, 5663, 4804, 2534
GO:0046634	GO:0046634	regulation of alpha-beta T cell activation	GOBP	44	0.284359	1.32891	up	0.00215045	0.0217809	301, 3122, 975, 3659, 861, 3965, 6363, 64332, 5788, 51043, 80149, 604, 1604, 8764, 4860, 864, 4602, 653499, 3718, 9308, 916, 8651, 7048, 54440
GO:0014911	GO:0014911	positive regulation of smooth muscle cell migration	GOBP	19	0.400082	1.49195	up	0.00215687	0.0218149	6282, 3488, 6352, 596, 54434, 5159, 85440
GO:0048661	GO:0048661	positive regulation of smooth muscle cell proliferation	GOBP	40	0.28371	1.32805	up	0.00220877	0.022308	9927, 2771, 2773, 207, 3488, 7057, 6352, 4318, 3398, 1839, 5159, 4602, 3717, 7048, 231
GO:0120192	GO:0120192	tight junction assembly	GOBP	43	-0.295235	0.744356	down	0.00221605	0.0223497	71, 50848, 1366, 51599, 5062, 1969, 861, 1739, 1894, 7082, 5584, 56288, 6093, 79983, 100506658, 5175, 143098
GO:0051639	GO:0051639	actin filament network formation	GOBP	6	0.592762	1.80898	up	0.00224397	0.0225873	10092, 5358, 3936, 56907, 80206
GO:0019321	GO:0019321	pentose metabolic process	GOBP	9	-0.584083	0.557617	down	0.00224599	0.0225873	5226, 7086, 6888, 11164, 51181
GO:0045197	GO:0045197	establishment or maintenance of epithelial cell apical/basal polarity	GOBP	22	-0.367632	0.692372	down	0.00230051	0.0230828	998, 4478, 9368, 1739, 5584, 2011, 56288, 1741, 51248, 57662
GO:0043010	GO:0043010	camera-type eye development	GOBP	107	0.185234	1.2035	up	0.00230177	0.0230828	7431, 6152, 1282, 3065, 182, 9314, 493, 1969, 4853, 5954, 86, 4094, 1739, 5176, 655, 10848, 4976, 57822, 6497, 157506, 3985, 204851, 10765, 5663, 7528, 7070, 6654, 5764, 60436, 2200, 84678, 5159, 10152, 4040, 161742, 79888, 221935, 200734, 10818, 1296, 7048, 2296, 23093, 64919, 5797
GO:0044242	GO:0044242	cellular lipid catabolic process	GOBP	145	-0.201016	0.817899	down	0.0023452	0.0234852	2171, 2760, 3949, 207, 6342, 1892, 8879, 11313, 5335, 2108, 56261, 3033, 4258, 5467, 2109, 6653, 39, 1632, 51099, 23259, 10994, 4758, 5194, 79887, 9663, 5096, 57016, 91452, 2629, 5106, 79644, 10999, 23175, 83752, 8660
GO:1901568	GO:1901568	fatty acid derivative metabolic process	GOBP	35	-0.326089	0.721741	down	0.00238125	0.0238125	6319, 9524, 2194, 11313, 64834, 2180, 60481, 2181, 79966, 11332, 622, 6576, 124975
GO:0120193	GO:0120193	tight junction organization	GOBP	45	-0.286481	0.750902	down	0.00240492	0.0240153	71, 50848, 1366, 51599, 5062, 1969, 861, 1739, 1894, 7082, 5584, 56288, 6093, 79983, 100506658, 5175, 143098
GO:0002087	GO:0002087	regulation of respiratory gaseous exchange by nervous system process	GOBP	3	0.771512	2.16303	up	0.0024368	0.0242995	2744, 4204
GO:0050852	GO:0050852	T cell receptor signaling pathway	GOBP	142	0.168115	1.18307	up	0.00246835	0.0245795	3122, 5708, 3115, 975, 7805, 5062, 5690, 5682, 5691, 8525, 64332, 5788, 5713, 80149, 5663, 5335, 30968, 8893, 153579, 7070, 920, 5718, 5295, 9564, 11119, 3635, 3120, 916, 23308, 23180, 8915, 5293, 3937, 2534, 3118
GO:0006027	GO:0006027	glycosaminoglycan catabolic process	GOBP	30	0.332877	1.39498	up	0.00250866	0.0249459	6382, 3339, 4060, 1634, 633, 138050, 2799, 5549, 1462, 6548, 9672, 8692, 6383, 2331
GO:0002360	GO:0002360	T cell lineage commitment	GOBP	5	0.628994	1.87572	up	0.00252944	0.025098	6774, 7157, 596
GO:0035265	GO:0035265	organ growth	GOBP	62	0.233989	1.26363	up	0.00253104	0.025098	5660, 2261, 207, 861, 10611, 1893, 3516, 5292, 309, 7528, 596, 7161, 85301, 5159, 57493, 196528, 60485, 7048, 2296, 54440
GO:0060976	GO:0060976	coronary vasculature development	GOBP	20	0.370137	1.44793	up	0.00253606	0.0251127	163, 23129, 5159, 1954, 196528, 11064, 161742
GO:0030324	GO:0030324	lung development	GOBP	76	0.211287	1.23527	up	0.00255162	0.0252315	6678, 998, 6720, 2034, 3371, 21, 5499, 3488, 3516, 3280, 4781, 1977, 157506, 171023, 1978, 5764, 10630, 80004, 5604, 1116, 91461, 5159, 57493, 60485, 5595, 7048, 9509, 10365
GO:0003222	GO:0003222	ventricular trabecula myocardium morphogenesis	GOBP	6	0.5869	1.79841	up	0.00255825	0.0252618	3516, 57493, 2022
GO:1901673	GO:1901673	regulation of mitotic spindle assembly	GOBP	19	-0.415552	0.659976	down	0.0025817	0.025458	7175, 3304, 128866, 57132, 9525, 51510, 5119, 27243, 5347, 25978
GO:0051282	GO:0051282	regulation of sequestering of calcium ion	GOBP	56	0.282657	1.32665	up	0.00262024	0.0258021	801, 11151, 6363, 5788, 4067, 309, 3064, 79085, 5335, 1756, 7070, 6366, 5311, 9001
GO:0010562	GO:0010562	positive regulation of phosphorus metabolic process	GOBP	581	0.0963426	1.10114	up	0.00264202	0.0259445	972, 5478, 100133941, 3320, 7314, 3655, 1981, 10728, 998, 6774, 7037, 7295, 4057, 824, 2261, 801, 1026, 3383, 493, 7852, 975, 6091, 150696, 5912, 5062, 1857, 1969, 8795, 3572, 8087, 2065, 284340, 10519, 27020, 207, 10899, 10006, 1849, 7157, 26471, 1739, 1894, 5903, 1163, 1460, 655, 6464, 3280, 6363, 8525, 5788, 595, 4067, 3297, 4089, 7057, 2621, 9175, 2011, 3985, 6259, 6352, 10188, 2260, 5663, 59…
GO:0045937	GO:0045937	positive regulation of phosphate metabolic process	GOBP	581	0.0963426	1.10114	up	0.00264202	0.0259445	972, 5478, 100133941, 3320, 7314, 3655, 1981, 10728, 998, 6774, 7037, 7295, 4057, 824, 2261, 801, 1026, 3383, 493, 7852, 975, 6091, 150696, 5912, 5062, 1857, 1969, 8795, 3572, 8087, 2065, 284340, 10519, 27020, 207, 10899, 10006, 1849, 7157, 26471, 1739, 1894, 5903, 1163, 1460, 655, 6464, 3280, 6363, 8525, 5788, 595, 4067, 3297, 4089, 7057, 2621, 9175, 2011, 3985, 6259, 6352, 10188, 2260, 5663, 59…
GO:0009163	GO:0009163	nucleoside biosynthetic process	GOBP	25	-0.3701	0.690665	down	0.00269043	0.0263469	3615, 262, 8833, 353, 7372, 4507, 3251
GO:1901659	GO:1901659	glycosyl compound biosynthetic process	GOBP	25	-0.3701	0.690665	down	0.00269043	0.0263469	3615, 262, 8833, 353, 7372, 4507, 3251
GO:0016064	GO:0016064	immunoglobulin mediated immune response	GOBP	55	0.248012	1.28148	up	0.00270821	0.026448	972, 7037, 4179, 975, 716, 715, 5788, 165918, 604, 1604, 4683, 9466, 3665, 958, 3635, 8915, 51279
GO:0019724	GO:0019724	B cell mediated immunity	GOBP	55	0.248012	1.28148	up	0.00270821	0.026448	972, 7037, 4179, 975, 716, 715, 5788, 165918, 604, 1604, 4683, 9466, 3665, 958, 3635, 8915, 51279
GO:0055074	GO:0055074	calcium ion homeostasis	GOBP	187	0.165728	1.18025	up	0.00275517	0.0268695	100133941, 57402, 488, 801, 3685, 493, 7852, 10134, 79572, 27020, 55858, 11151, 6363, 5788, 4067, 2769, 309, 3064, 6352, 79085, 5663, 5335, 596, 1604, 30968, 1756, 7070, 2805, 857, 133, 489, 920, 6366, 114897, 57620, 958, 4040, 10874, 3717, 6387, 90550, 2534, 5311, 9001
GO:0051128	GO:0051128	regulation of cellular component organization	GOBP	1697	0.0613114	1.06323	up	0.00279737	0.0272436	6279, 6280, 71, 301, 4070, 2810, 7534, 302, 3320, 6382, 7431, 2316, 6678, 8626, 1984, 3655, 50848, 688, 1981, 6281, 3337, 998, 23204, 4478, 7879, 3159, 292, 2335, 7037, 2896, 6720, 967, 824, 801, 8655, 4780, 10094, 382, 10092, 10509, 4076, 3685, 10075, 1026, 11034, 4171, 142, 3998, 8766, 1029, 23580, 7417, 3383, 9314, 3936, 389, 23019, 7852, 6091, 3487, 2288, 6595, 7175, 3956, 1366, 390, 10276, 1…
GO:0000122	GO:0000122	negative regulation of transcription by RNA polymerase II	GOBP	489	0.097618	1.10254	up	0.00281438	0.0273717	1655, 7314, 8626, 23650, 3428, 7555, 688, 3068, 3337, 6774, 7295, 6720, 79718, 359948, 142, 23468, 3065, 1107, 9314, 8932, 23019, 6595, 7175, 1822, 9612, 51274, 4853, 9531, 6929, 5396, 29128, 4609, 4094, 7157, 861, 3281, 3397, 2120, 1739, 79755, 9603, 3516, 4782, 10848, 9611, 3280, 64324, 165, 6497, 595, 4781, 51043, 3297, 56998, 4089, 5993, 54626, 4084, 604, 84159, 5663, 7528, 54815, 5017, 94234…
GO:0071417	GO:0071417	cellular response to organonitrogen compound	GOBP	350	0.112959	1.11959	up	0.00283055	0.0274912	3728, 2950, 7431, 2316, 688, 445, 999, 6774, 6720, 1282, 2706, 824, 4780, 10890, 1291, 9368, 142, 3383, 9314, 7412, 493, 2771, 6422, 8473, 51274, 2773, 9550, 51094, 207, 7157, 1307, 533, 3397, 55023, 4363, 3488, 523, 4976, 6464, 2932, 51043, 4067, 3297, 2769, 55737, 57492, 5584, 3638, 760, 51510, 1176, 9296, 5663, 5829, 54464, 53335, 2889, 55971, 353, 6654, 7351, 5603, 4804, 9114, 2805, 2200, 839…
GO:0071230	GO:0071230	cellular response to amino acid stimulus	GOBP	34	0.310278	1.3638	up	0.00284034	0.0275222	445, 1282, 824, 1291, 1307, 4976, 3297, 53335, 1536, 8651, 28956, 2534, 1788
GO:0065009	GO:0065009	regulation of molecular function	GOBP	2037	0.0569417	1.05859	up	0.00284151	0.0275222	6279, 6280, 972, 301, 3315, 64065, 2810, 5478, 330, 1476, 302, 3728, 100133941, 1475, 1508, 3320, 5660, 2950, 2316, 5349, 4946, 7314, 8626, 3428, 3655, 10653, 50848, 1974, 810, 1981, 483, 6281, 1718, 488, 3337, 10728, 998, 23204, 6774, 4792, 2335, 7037, 7295, 2896, 5901, 5268, 831, 823, 4057, 2261, 801, 8655, 5708, 2029, 51806, 1622, 5055, 1001, 1293, 6590, 1452, 3685, 9368, 1337, 1026, 4171, 142…
GO:0071887	GO:0071887	leukocyte apoptotic process	GOBP	59	0.238727	1.26963	up	0.00285461	0.0276114	972, 301, 1029, 207, 7157, 3965, 6363, 4067, 2621, 604, 6352, 4254, 1942, 94103, 3665, 355, 6366, 3718, 5585, 8915, 6387, 5293, 80301, 81704, 8660, 558
GO:0006690	GO:0006690	icosanoid metabolic process	GOBP	55	-0.295669	0.744034	down	0.00287987	0.0278178	972, 301, 2171, 2950, 10728, 4363, 4048, 873, 8824, 4258, 4259, 80142, 5595, 124975, 1646
GO:0009799	GO:0009799	specification of symmetry	GOBP	28	0.328675	1.38913	up	0.00290988	0.0280313	4853, 57534, 5663, 63917, 1954, 2022, 10370, 7048, 5311
GO:0009855	GO:0009855	determination of bilateral symmetry	GOBP	28	0.328675	1.38913	up	0.00290988	0.0280313	4853, 57534, 5663, 63917, 1954, 2022, 10370, 7048, 5311
GO:0007389	GO:0007389	pattern specification process	GOBP	113	0.17929	1.19637	up	0.00295079	0.0283869	8626, 6434, 6091, 6422, 4853, 7157, 6405, 3516, 655, 3280, 57534, 57822, 6497, 56998, 4089, 54626, 204851, 5663, 7528, 63917, 5362, 84678, 79971, 472, 59343, 80055, 1954, 54880, 9968, 2022, 22856, 4040, 10818, 6790, 10370, 7048, 79728, 4188, 2296, 5311
GO:0001960	GO:0001960	negative regulation of cytokine-mediated signaling pathway	GOBP	34	0.313475	1.36817	up	0.00297151	0.0285474	2950, 7850, 3557, 6091, 23170, 1893, 5788, 2621, 6352, 857, 11240, 10019, 22900
GO:0061043	GO:0061043	regulation of vascular wound healing	GOBP	5	0.620633	1.86011	up	0.00300006	0.0287504	7852, 7128
GO:0001522	GO:0001522	pseudouridine synthesis	GOBP	12	-0.608455	0.544191	down	0.00300274	0.0287504	55651, 55505, 26995
GO:0036257	GO:0036257	multivesicular body organization	GOBP	26	-0.334974	0.715357	down	0.0030048	0.0287504	8766, 128866, 57132, 9525, 51510, 5119, 27243, 79720, 91782, 84313, 25978
GO:0150117	GO:0150117	positive regulation of cell-substrate junction organization	GOBP	20	0.364707	1.44009	up	0.00302518	0.0289064	6281, 382, 6422, 1307, 7070, 3987, 6093, 9647, 5295, 9922
GO:0010558	GO:0010558	negative regulation of macromolecule biosynthetic process	GOBP	968	0.075244	1.07815	up	0.00303842	0.0289938	6282, 2950, 1655, 2316, 7314, 8626, 23650, 3428, 7555, 1974, 688, 1981, 3068, 3337, 5307, 1999, 3159, 6774, 7295, 6720, 1622, 79718, 5036, 4076, 359948, 9528, 1026, 142, 23468, 3065, 1029, 678, 1107, 9314, 8932, 23019, 6595, 25824, 7175, 3659, 3692, 1822, 6422, 9612, 23244, 51274, 4853, 8087, 22809, 9531, 6929, 4582, 5396, 29128, 4609, 4094, 7157, 861, 3281, 7072, 3397, 2120, 10346, 1739, 79755, …
GO:0016054	GO:0016054	organic acid catabolic process	GOBP	178	-0.187261	0.829228	down	0.00304529	0.0290203	5226, 493, 10327, 2746, 207, 2806, 6342, 1892, 2744, 1743, 2108, 3033, 2805, 5467, 84706, 6652, 2109, 593, 25828, 39, 1632, 642, 56922, 10994, 26275, 5194, 51181, 9663, 1629, 5096, 91452, 5106, 84890, 10999, 23175, 23564, 83752, 8660
GO:0002286	GO:0002286	T cell activation involved in immune response	GOBP	42	0.27267	1.31347	up	0.00305785	0.0291009	972, 301, 3122, 6774, 4179, 3383, 3936, 975, 7157, 3965, 6363, 64332, 51043, 80149, 604, 5663, 5971, 3109, 4602, 3718, 3683, 10875, 440275, 6095
GO:0001945	GO:0001945	lymph vessel development	GOBP	15	0.445331	1.56101	up	0.00308611	0.029309	1969, 3964, 10630, 57493, 22846, 5532, 2296
GO:0035264	GO:0035264	multicellular organism growth	GOBP	60	0.2297	1.25822	up	0.00308817	0.029309	4853, 22809, 7157, 118, 10848, 59338, 8879, 84159, 596, 546, 6654, 91461, 472, 1435, 57493, 6777, 79728, 10365
GO:0045779	GO:0045779	negative regulation of bone resorption	GOBP	4	0.673917	1.96191	up	0.00309212	0.029309	7128, 3635
GO:0009150	GO:0009150	purine ribonucleotide metabolic process	GOBP	261	-0.138684	0.870503	down	0.00309988	0.0293433	226, 6319, 5223, 5901, 1622, 9524, 142, 2194, 7175, 3692, 1969, 8473, 3615, 2773, 3157, 10762, 3099, 2987, 26471, 9061, 1739, 8833, 5903, 523, 9611, 4976, 9414, 22978, 3156, 1743, 4928, 5663, 30968, 353, 64834, 2180, 54704, 84532, 60481, 2181, 79966, 8573, 10654, 8801, 55669, 11332, 79717, 6576, 8480, 5150, 3251, 9688, 55902, 5165, 205, 669, 23433, 3704, 4597, 272, 80025, 113, 9060, 10380, 6095, …
GO:0046545	GO:0046545	development of primary female sexual characteristics	GOBP	37	0.281483	1.32509	up	0.00311728	0.0294341	7314, 3383, 6422, 26471, 59338, 8879, 4089, 84159, 596, 25976, 8893, 4254, 472, 6777, 10184, 2296
GO:0001569	GO:0001569	branching involved in blood vessel morphogenesis	GOBP	14	0.431404	1.53942	up	0.00311777	0.0294341	1282, 23129, 2022, 7048
GO:0048639	GO:0048639	positive regulation of developmental growth	GOBP	65	0.221	1.24732	up	0.00316275	0.0297698	2335, 8766, 7852, 207, 3516, 5292, 9175, 596, 23327, 9423, 5467, 10507, 11344, 1435, 22902, 1954, 6777, 9037, 50618, 6665, 10551, 6387, 7048, 3643, 54440
GO:0006071	GO:0006071	glycerol metabolic process	GOBP	9	-0.569804	0.565636	down	0.00316715	0.0297698	2820, 2805, 5106, 256356
GO:1904683	GO:1904683	regulation of metalloendopeptidase activity	GOBP	5	0.617941	1.8551	up	0.00316783	0.0297698	6774, 8301, 6653, 7078
GO:0060038	GO:0060038	cardiac muscle cell proliferation	GOBP	23	0.349445	1.41828	up	0.00317012	0.0297698	861, 3516, 5292, 7161, 196528, 60485, 7048, 2296
GO:0043367	GO:0043367	CD4-positive, alpha-beta T cell differentiation	GOBP	33	0.311436	1.36538	up	0.00319762	0.0299883	301, 3122, 6774, 861, 3965, 6363, 64332, 51043, 80149, 604, 5971, 864, 4602, 3718, 9308, 8651, 6095, 54440
GO:0002761	GO:0002761	regulation of myeloid leukocyte differentiation	GOBP	57	0.241899	1.27367	up	0.00323015	0.0302533	972, 4057, 6422, 4853, 4609, 861, 4067, 56998, 760, 4254, 10456, 2200, 3665, 920, 5295, 1435, 9770, 3635, 2124
GO:0071674	GO:0071674	mononuclear cell migration	GOBP	95	0.205114	1.22767	up	0.00326879	0.030538	301, 57402, 50848, 998, 4478, 3383, 7852, 284340, 207, 1893, 3965, 6363, 4067, 7057, 2621, 6352, 9943, 9466, 8764, 387695, 6366, 102, 1435, 140885, 3683, 5175, 1436, 2629, 5595, 6387, 11240, 5293, 81704, 4345
GO:0048588	GO:0048588	developmental cell growth	GOBP	117	0.174388	1.19052	up	0.00327287	0.030538	3320, 2335, 10509, 8766, 7852, 6405, 10611, 2932, 9175, 54910, 6259, 7528, 53335, 26053, 1808, 51199, 23327, 1855, 51320, 9423, 10439, 10507, 57556, 11344, 22902, 1954, 9037, 50618, 5532, 440275, 6387, 6790, 7048, 203228
GO:0051091	GO:0051091	positive regulation of DNA-binding transcription factor activity	GOBP	161	0.159407	1.17281	up	0.00327347	0.030538	6279, 6280, 5478, 3728, 7314, 6774, 7037, 4057, 3383, 3304, 4791, 6929, 10519, 207, 2319, 10346, 3965, 54101, 81603, 5584, 9175, 3689, 84159, 7186, 7185, 857, 9181, 148022, 958, 4040, 60485, 3717, 219790, 10475, 8915, 6883, 9447, 847, 6737, 4345
GO:0045668	GO:0045668	negative regulation of osteoblast differentiation	GOBP	21	0.362165	1.43644	up	0.00328134	0.0305713	6422, 4077, 3488, 6497, 10507, 51232
GO:0042976	GO:0042976	activation of Janus kinase activity	GOBP	4	0.670363	1.95495	up	0.0032969	0.0306759	6352, 3717, 8651
GO:0035282	GO:0035282	segmentation	GOBP	31	0.301636	1.35207	up	0.00333768	0.0310146	6422, 7157, 6405, 3516, 57534, 4089, 5663, 5362, 472, 9968, 4040, 10818, 79728, 2296
GO:0008284	GO:0008284	positive regulation of cell population proliferation	GOBP	473	0.0967362	1.10157	up	0.00337031	0.0312769	3853, 972, 301, 100133941, 2316, 8626, 1984, 6277, 7555, 688, 4673, 998, 292, 2335, 7037, 826, 2896, 823, 4057, 2261, 4179, 1001, 3115, 3685, 1026, 3371, 3065, 6659, 7412, 9927, 975, 1366, 2771, 7128, 6422, 3572, 3276, 4853, 2773, 55845, 3915, 2065, 5396, 10519, 4609, 207, 7051, 4680, 57111, 3397, 55023, 1739, 9982, 1893, 11151, 3488, 3516, 3965, 5292, 7082, 6464, 3280, 6363, 6317, 5788, 3977, 59…
GO:0050851	GO:0050851	antigen receptor-mediated signaling pathway	GOBP	167	0.153534	1.16595	up	0.00337938	0.0313159	3122, 5708, 3115, 975, 7805, 5062, 5690, 5682, 861, 5691, 59338, 8525, 64332, 5788, 5713, 4067, 80149, 5663, 5335, 596, 30968, 8893, 153579, 7070, 51324, 10451, 920, 5718, 5295, 9564, 11119, 973, 3635, 3120, 916, 23308, 23180, 8915, 5293, 3937, 2534, 3118
GO:0002576	GO:0002576	platelet degranulation	GOBP	63	0.225998	1.25357	up	0.00338336	0.0313159	226, 928, 5660, 2316, 6678, 2335, 967, 801, 334, 7094, 1893, 2, 7277, 7076, 4067, 7057, 2621, 5552, 54495, 51706, 10916, 7873, 5341, 7078, 51368, 5175, 66005, 6812, 10490, 7018, 10184, 3671, 83706
GO:0002577	GO:0002577	regulation of antigen processing and presentation	GOBP	9	0.49308	1.63735	up	0.00339641	0.0313958	972, 6363, 7057, 6366, 3111, 10875
GO:1905517	GO:1905517	macrophage migration	GOBP	24	0.36859	1.44569	up	0.00340168	0.0314036	975, 284340, 7057, 6352, 1435, 1436, 5595, 4345
GO:0009790	GO:0009790	embryo development	GOBP	473	0.0926606	1.09709	up	0.00342904	0.031615	1825, 8626, 10653, 5307, 1999, 2335, 1284, 1889, 824, 4780, 1291, 3685, 9368, 5887, 2034, 3065, 6434, 6659, 6692, 3557, 9314, 8932, 23019, 23326, 1857, 1969, 6422, 8894, 1289, 3276, 4853, 55845, 5954, 4245, 5396, 207, 86, 7157, 118, 6405, 5898, 3281, 1739, 3516, 655, 9775, 10848, 4976, 3280, 57534, 57822, 7408, 2707, 6497, 57178, 3912, 10016, 4089, 55723, 57448, 157506, 54910, 204851, 3638, 3689,…
GO:1904892	GO:1904892	regulation of receptor signaling pathway via STAT	GOBP	44	0.278951	1.32174	up	0.00343803	0.0316567	51094, 3280, 5788, 6352, 857, 4249, 3718, 55250, 3717, 8651, 231, 10019, 128869, 3587
GO:0034645	GO:0034645	cellular macromolecule biosynthetic process	GOBP	4309	0.0492533	1.05049	up	0.0034465	0.0316707	6279, 6280, 972, 3315, 5478, 6132, 6282, 3728, 3320, 1655, 6165, 7431, 6152, 2316, 11224, 7314, 10521, 9045, 8626, 23650, 1984, 3428, 7555, 3655, 1974, 688, 26298, 1981, 4673, 3068, 3664, 6227, 6235, 3337, 5307, 5500, 10728, 999, 998, 1999, 3159, 6184, 6774, 4792, 7037, 7295, 6720, 1284, 4057, 5708, 4780, 1622, 79718, 6628, 5036, 4076, 359948, 51142, 2034, 9528, 9124, 1026, 4171, 142, 27230, 3998…
GO:0007162	GO:0007162	negative regulation of cell adhesion	GOBP	155	0.155289	1.168	up	0.00344849	0.0316707	972, 301, 4070, 928, 10653, 445, 999, 3371, 182, 1029, 3557, 9314, 3659, 7805, 3956, 1366, 8751, 53833, 2065, 397, 4582, 207, 861, 23603, 1739, 3965, 5788, 51043, 57162, 80149, 7057, 604, 5270, 8764, 90102, 5362, 864, 8573, 10507, 57556, 23560, 80709, 23129, 8324, 5420, 6366, 114897, 9647, 5295, 102, 653499, 91663, 9037, 3718, 3717, 55435, 8651, 10875, 6387, 10019
GO:0019637	GO:0019637	organophosphate metabolic process	GOBP	770	-0.0908112	0.91319	down	0.00349727	0.0320772	226, 2171, 6319, 5223, 5901, 5226, 824, 801, 1622, 7086, 9524, 2222, 142, 51727, 2194, 5783, 7175, 6241, 10327, 56910, 3692, 1969, 8473, 6888, 3615, 2773, 3949, 3157, 2224, 10762, 3099, 21, 7157, 2987, 1606, 26471, 9061, 1739, 8833, 347735, 80271, 5903, 1460, 2820, 523, 9611, 59338, 4976, 5359, 8525, 9414, 22978, 54965, 56894, 3156, 55276, 1743, 4928, 9563, 3422, 5663, 5335, 9517, 30968, 256987, …
GO:0044065	GO:0044065	regulation of respiratory system process	GOBP	4	0.666715	1.94783	up	0.00352015	0.0322453	2744, 4204
GO:0009415	GO:0009415	response to water	GOBP	7	0.540063	1.71612	up	0.00353891	0.0323508	80781, 493, 231, 5311
GO:0036336	GO:0036336	dendritic cell migration	GOBP	14	0.414682	1.51389	up	0.00354079	0.0323508	998, 7852, 3965, 6363, 2621, 6352, 6366, 81704
GO:0021889	GO:0021889	olfactory bulb interneuron differentiation	GOBP	3	0.745553	2.10761	up	0.00359225	0.0327514	6091, 22809
GO:0051130	GO:0051130	positive regulation of cellular component organization	GOBP	770	0.078904	1.0821	up	0.00359388	0.0327514	6280, 301, 2810, 7534, 302, 3320, 6382, 2316, 8626, 1984, 3655, 1981, 6281, 998, 4478, 2335, 7037, 2896, 6720, 967, 824, 8655, 4780, 10094, 382, 10092, 4076, 11034, 142, 3998, 8766, 23580, 3383, 3936, 389, 23019, 6091, 7175, 150696, 3304, 5756, 1857, 10787, 1969, 6422, 8473, 950, 171024, 11135, 10093, 55845, 4582, 27020, 1634, 26354, 10552, 21, 7157, 118, 3038, 861, 5898, 64787, 23603, 163, 1307,…
GO:0070167	GO:0070167	regulation of biomineral tissue development	GOBP	38	0.29915	1.34871	up	0.00365191	0.0331949	4057, 4077, 1893, 655, 56172, 2621, 5552, 5764, 6093, 91461, 54880, 4256
GO:0110149	GO:0110149	regulation of biomineralization	GOBP	38	0.29915	1.34871	up	0.00365191	0.0331949	4057, 4077, 1893, 655, 56172, 2621, 5552, 5764, 6093, 91461, 54880, 4256
GO:0051480	GO:0051480	regulation of cytosolic calcium ion concentration	GOBP	114	0.194744	1.215	up	0.00366636	0.0332836	100133941, 801, 3685, 493, 7852, 10134, 27020, 11151, 6363, 5788, 4067, 2769, 3064, 5335, 596, 1604, 1756, 7070, 2805, 857, 133, 920, 6366, 114897, 4040, 10874, 3717, 2534, 5311, 9001
GO:0072132	GO:0072132	mesenchyme morphogenesis	GOBP	21	0.373988	1.45352	up	0.00369364	0.0334595	6091, 4609, 3516, 655, 4089, 4194, 2022, 59, 7048, 2296
GO:2000726	GO:2000726	negative regulation of cardiac muscle cell differentiation	GOBP	3	0.743657	2.10361	up	0.00369518	0.0334595	4089, 8324, 10818
GO:0002709	GO:0002709	regulation of T cell mediated immunity	GOBP	32	0.321686	1.37945	up	0.0037027	0.0334849	3122, 975, 53833, 5788, 7186, 7133, 22890, 5532, 3554, 54440
GO:0048705	GO:0048705	skeletal system morphogenesis	GOBP	83	0.201203	1.22287	up	0.0037364	0.0337466	4057, 2261, 6422, 5396, 871, 1739, 655, 9775, 59338, 8879, 6497, 157506, 3638, 309, 6259, 84159, 2260, 5663, 25976, 85301, 1954, 9968, 22856, 4040, 8692, 7048, 4256, 4188, 50515, 2296
GO:0031128	GO:0031128	developmental induction	GOBP	6	0.56937	1.76715	up	0.00374838	0.033793	6091, 204851, 10818
GO:1903556	GO:1903556	negative regulation of tumor necrosis factor superfamily cytokine production	GOBP	19	0.382128	1.4654	up	0.00375107	0.033793	2950, 4057, 7128, 3965, 80149, 2621, 9466, 140885, 558
GO:0010838	GO:0010838	positive regulation of keratinocyte proliferation	GOBP	6	-0.562368	0.569858	down	0.00376705	0.0338467	8626, 1001, 4853, 7051
GO:0070327	GO:0070327	thyroid hormone transport	GOBP	3	-0.810724	0.444536	down	0.00376961	0.0338467	8140
GO:0035457	GO:0035457	cellular response to interferon-alpha	GOBP	5	0.609217	1.83899	up	0.00377136	0.0338467	7175, 2621, 558
GO:0031401	GO:0031401	positive regulation of protein modification process	GOBP	660	0.0868113	1.09069	up	0.00380045	0.0340647	972, 5478, 330, 100133941, 3320, 7314, 1981, 6774, 7037, 7295, 6720, 4057, 2261, 801, 10075, 1026, 6659, 3383, 493, 7852, 975, 6091, 7805, 150696, 5912, 5062, 1857, 8473, 8795, 10318, 29979, 3572, 8087, 2065, 4582, 284340, 10519, 27020, 27338, 207, 26354, 10899, 10006, 1849, 7157, 26471, 1739, 1894, 1163, 1460, 655, 6464, 3280, 6363, 5788, 595, 51043, 57162, 4067, 80149, 10016, 3297, 4089, 7057, …
GO:1905668	GO:1905668	positive regulation of protein localization to endosome	GOBP	6	0.568612	1.76581	up	0.00380953	0.0340778	4478, 6653, 4248
GO:0007160	GO:0007160	cell-matrix adhesion	GOBP	144	0.16478	1.17913	up	0.00381152	0.0340778	71, 3728, 1308, 27076, 6281, 2335, 967, 3685, 182, 1029, 7412, 6422, 8751, 10519, 9748, 4680, 23603, 1307, 2932, 54453, 7057, 3689, 604, 596, 5829, 23332, 4811, 7070, 84962, 3987, 90102, 7402, 3611, 54822, 8573, 6093, 6548, 1613, 6366, 9647, 5295, 1435, 8874, 59339, 4059, 2041, 3683, 916, 10232, 57662, 83706
GO:0002711	GO:0002711	positive regulation of T cell mediated immunity	GOBP	23	0.357314	1.42948	up	0.00382301	0.0341375	3122, 975, 5788, 7186, 22890, 3554, 54440
GO:2000114	GO:2000114	regulation of establishment of cell polarity	GOBP	13	0.4238	1.52776	up	0.00385074	0.0343018	2319, 6093, 253260, 22902, 81704
GO:0051928	GO:0051928	positive regulation of calcium ion transport	GOBP	40	0.286185	1.33134	up	0.00385109	0.0343018	801, 3064, 6352, 5335, 7070, 857, 920, 6548, 5159, 57620, 6387, 5311, 9001
GO:0030866	GO:0030866	cortical actin cytoskeleton organization	GOBP	36	0.30574	1.35763	up	0.00391127	0.0347941	382, 3936, 7094, 10787, 1739, 1894, 2036, 3993, 6093, 5341, 11215, 91010, 2037, 114793, 23433, 752, 80206
GO:0050982	GO:0050982	detection of mechanical stimulus	GOBP	13	0.436538	1.54734	up	0.00391634	0.0347955	3728, 7852, 5270, 6387, 2534, 5311
GO:0002724	GO:0002724	regulation of T cell cytokine production	GOBP	13	0.436421	1.54716	up	0.00392851	0.03486	975, 7186, 7133, 3554, 54440
GO:0150077	GO:0150077	regulation of neuroinflammatory response	GOBP	14	0.42293	1.52643	up	0.00394336	0.0349464	2896, 3949, 26471, 5788, 4318, 7133, 472, 4345
GO:0051156	GO:0051156	glucose 6-phosphate metabolic process	GOBP	27	-0.423857	0.654517	down	0.00394849	0.0349464	5223, 5226, 7086, 6888, 3099, 7157, 55276, 9563, 51071
GO:0036303	GO:0036303	lymph vessel morphogenesis	GOBP	12	0.467818	1.59651	up	0.00395303	0.0349464	1969, 3964, 10630, 22846, 5532, 2296
GO:0030036	GO:0030036	actin cytoskeleton organization	GOBP	525	0.100699	1.10594	up	0.00397702	0.0350905	71, 301, 4070, 226, 7171, 2316, 50848, 6281, 7170, 998, 10094, 382, 10092, 9368, 9124, 11034, 23580, 3383, 5358, 3936, 389, 7094, 390, 5756, 5062, 10787, 6422, 1525, 171024, 11135, 4853, 10093, 55845, 397, 10552, 10006, 1266, 1465, 118, 23164, 5898, 23603, 29766, 3397, 800, 10611, 1739, 1894, 23406, 11151, 154810, 7082, 6464, 122786, 57822, 7408, 2036, 4089, 9322, 5584, 84168, 3985, 604, 11078, 9…
GO:0140042	GO:0140042	lipid droplet formation	GOBP	4	-0.641792	0.526348	down	0.00397923	0.0350905	6713, 1040
GO:0034101	GO:0034101	erythrocyte homeostasis	GOBP	85	0.19985	1.22122	up	0.00399387	0.0351758	6774, 2034, 3304, 3276, 51621, 118, 29766, 4067, 2113, 604, 116151, 2309, 23186, 6777, 211, 3718, 79876, 11143, 3635, 669, 3717, 10019, 10320, 10365, 558
GO:0032663	GO:0032663	regulation of interleukin-2 production	GOBP	27	0.319249	1.37609	up	0.00402052	0.0352964	301, 7805, 7128, 53833, 861, 5788, 7186, 920, 6777, 9308, 916, 54440
GO:2000659	GO:2000659	regulation of interleukin-1-mediated signaling pathway	GOBP	7	0.605846	1.8328	up	0.00403105	0.0352964	7850, 3557, 7444, 3554
GO:0019395	GO:0019395	fatty acid oxidation	GOBP	84	-0.253784	0.775859	down	0.00403164	0.0352964	128, 51094, 207, 6342, 1892, 131, 2108, 3033, 5467, 2109, 39, 1632, 10994, 5194, 83752, 8660
GO:0034440	GO:0034440	lipid oxidation	GOBP	84	-0.253784	0.775859	down	0.00403164	0.0352964	128, 51094, 207, 6342, 1892, 131, 2108, 3033, 5467, 2109, 39, 1632, 10994, 5194, 83752, 8660
GO:0006707	GO:0006707	cholesterol catabolic process	GOBP	4	0.737704	2.09113	up	0.00403743	0.0352964	1593
GO:0016127	GO:0016127	sterol catabolic process	GOBP	4	0.737704	2.09113	up	0.00403743	0.0352964	1593
GO:0002253	GO:0002253	activation of immune response	GOBP	297	0.118121	1.12538	up	0.0040708	0.0355443	71, 3122, 3320, 3428, 998, 966, 4179, 5708, 10094, 10092, 3115, 975, 716, 715, 7805, 5062, 10787, 5690, 10093, 55845, 4582, 5682, 10552, 10006, 861, 5691, 2, 59338, 5359, 8525, 64332, 5788, 5713, 4067, 80149, 5663, 5335, 596, 1604, 30968, 8893, 153579, 5971, 2889, 7070, 51324, 1793, 7410, 7456, 10451, 200958, 920, 5718, 5295, 9564, 11119, 973, 3635, 3120, 916, 23308, 23180, 8915, 85364, 5595, 529…
GO:0031665	GO:0031665	negative regulation of lipopolysaccharide-mediated signaling pathway	GOBP	6	0.565245	1.75988	up	0.00409181	0.0356734	4057, 7128, 22900
GO:0010720	GO:0010720	positive regulation of cell development	GOBP	152	0.151508	1.16359	up	0.00409565	0.0356734	2316, 50848, 6281, 4673, 998, 2335, 4076, 8766, 3065, 6692, 7852, 6091, 3572, 10519, 27020, 118, 5176, 4976, 3280, 4067, 5584, 9175, 11078, 5270, 596, 6239, 51199, 5764, 7161, 646, 3987, 1793, 4804, 3611, 9423, 5362, 7133, 5604, 10507, 23129, 11344, 8874, 22902, 4602, 1954, 91663, 9037, 4739, 6387, 6790, 57580, 9001
GO:0046638	GO:0046638	positive regulation of alpha-beta T cell differentiation	GOBP	23	0.341249	1.4067	up	0.00413218	0.0358971	301, 3122, 861, 3965, 6363, 64332, 51043, 4860, 864, 4602, 9308, 8651, 7048, 54440
GO:1904064	GO:1904064	positive regulation of cation transmembrane transport	GOBP	51	0.265005	1.30344	up	0.00413332	0.0358971	2316, 483, 801, 3064, 5335, 1756, 7070, 6548, 65268, 57620, 5311, 9001
GO:0046660	GO:0046660	female sex differentiation	GOBP	42	0.2594	1.29615	up	0.00413881	0.0358971	7314, 8626, 3383, 6422, 26471, 59338, 8879, 4089, 84159, 596, 25976, 8893, 4254, 472, 6777, 10184, 2296, 558
GO:0035710	GO:0035710	CD4-positive, alpha-beta T cell activation	GOBP	41	0.27731	1.31958	up	0.00414158	0.0358971	301, 3122, 6774, 975, 861, 3965, 6363, 64332, 51043, 80149, 604, 1604, 30968, 5971, 864, 4602, 653499, 3718, 9308, 8651, 6095, 7048, 54440
GO:0033559	GO:0033559	unsaturated fatty acid metabolic process	GOBP	58	-0.278744	0.756734	down	0.00417106	0.0360741	972, 301, 2171, 2950, 6319, 10728, 6342, 873, 8824, 64834, 2180, 60481, 79966, 80142, 5595, 1646
GO:0007274	GO:0007274	neuromuscular synaptic transmission	GOBP	5	0.603992	1.82941	up	0.00418062	0.0360741	9873, 6812, 1960
GO:0002363	GO:0002363	alpha-beta T cell lineage commitment	GOBP	3	0.73533	2.08617	up	0.00418235	0.0360741	6774, 596
GO:0043369	GO:0043369	CD4-positive or CD8-positive, alpha-beta T cell lineage commitment	GOBP	3	0.73533	2.08617	up	0.00418235	0.0360741	6774, 596
GO:0045859	GO:0045859	regulation of protein kinase activity	GOBP	529	0.094365	1.09896	up	0.00424703	0.0365874	972, 3315, 2810, 5478, 100133941, 3320, 2950, 7314, 7295, 4057, 801, 9368, 1026, 1029, 493, 7852, 975, 6091, 7128, 5912, 5062, 1857, 6422, 8795, 10983, 2065, 57018, 284340, 10519, 207, 10899, 10006, 1849, 23603, 1739, 1894, 1163, 1460, 655, 1030, 6464, 6363, 6317, 5788, 595, 28951, 4067, 11329, 7057, 2621, 9175, 2011, 3064, 6352, 2260, 5663, 4254, 7186, 894, 11113, 2889, 1942, 1164, 7070, 2180, 1…
GO:0006839	GO:0006839	mitochondrial transport	GOBP	193	-0.14793	0.862492	down	0.00428149	0.0368396	2810, 7534, 3320, 8626, 292, 6720, 10075, 3998, 7417, 9927, 10134, 9531, 3099, 7157, 9520, 23593, 4976, 2932, 59286, 55737, 79085, 5663, 596, 30968, 7029, 10456, 7161, 7351, 56993, 401505, 26517, 282991, 5880, 55486, 81894, 6548, 100287932, 6576, 10651, 79751, 140823, 1468, 131118, 90550, 400916, 90427, 55823
GO:0030011	GO:0030011	maintenance of cell polarity	GOBP	13	-0.447626	0.639144	down	0.00435477	0.0374247	10092, 9368, 9124, 2932, 6548, 51248
GO:0090336	GO:0090336	positive regulation of brown fat cell differentiation	GOBP	11	-0.463608	0.62901	down	0.00436544	0.0374366	655, 5292, 51043, 6239, 284207
GO:0051345	GO:0051345	positive regulation of hydrolase activity	GOBP	454	0.0946478	1.09927	up	0.00436685	0.0374366	6279, 6280, 64065, 3428, 3655, 50848, 483, 6281, 3337, 6774, 2335, 2896, 2261, 801, 8655, 54205, 2760, 3383, 389, 51107, 6091, 10134, 7805, 10276, 1857, 1969, 6422, 8795, 8301, 57636, 397, 10550, 23787, 29128, 4609, 207, 23603, 51726, 23365, 1894, 5903, 3965, 5359, 2932, 6363, 57822, 23234, 6317, 3336, 26355, 5788, 4067, 54453, 10016, 3297, 2769, 84168, 54431, 6352, 10598, 2260, 5335, 259173, 228…
GO:0006163	GO:0006163	purine nucleotide metabolic process	GOBP	284	-0.130403	0.877742	down	0.00437408	0.0374366	226, 6319, 5223, 5901, 1622, 9524, 142, 2194, 7175, 3692, 1969, 8473, 3615, 2773, 3157, 10762, 3099, 2987, 26471, 9061, 1739, 8833, 5903, 523, 9611, 4976, 9414, 22978, 3156, 1743, 4928, 5663, 30968, 353, 64834, 2180, 54704, 84532, 60481, 4860, 2181, 79966, 8573, 10654, 8801, 55669, 11332, 79717, 6576, 8480, 5150, 3251, 9688, 55902, 5165, 205, 669, 23433, 3704, 4597, 272, 80025, 113, 9060, 10380, …
GO:2000146	GO:2000146	negative regulation of cell motility	GOBP	142	0.155782	1.16857	up	0.00437728	0.0374366	972, 4070, 3868, 3728, 2950, 10653, 999, 4780, 9368, 182, 9314, 493, 6091, 5912, 3486, 6422, 8751, 51094, 397, 1634, 207, 23603, 5176, 1460, 3488, 7076, 7057, 596, 9466, 23332, 5217, 7070, 6672, 94241, 5764, 11235, 2309, 7168, 90102, 5467, 5911, 83481, 4204, 23560, 6366, 196528, 4163, 2041, 2022, 161742, 55435, 23613, 22846, 8692, 6387, 11240, 10370, 4345, 5797
GO:0008585	GO:0008585	female gonad development	GOBP	35	0.27899	1.32179	up	0.00440858	0.0376588	7314, 3383, 6422, 26471, 59338, 8879, 4089, 84159, 596, 25976, 8893, 4254, 472, 6777, 2296
GO:0060055	GO:0060055	angiogenesis involved in wound healing	GOBP	14	0.406758	1.50194	up	0.00441704	0.0376857	7852, 7128, 2113, 4162
GO:0007368	GO:0007368	determination of left/right symmetry	GOBP	26	0.327112	1.38696	up	0.00442474	0.037706	4853, 57534, 5663, 63917, 1954, 2022, 10370, 7048, 5311
GO:1905208	GO:1905208	negative regulation of cardiocyte differentiation	GOBP	4	0.653521	1.9223	up	0.00444946	0.0378712	4089, 8324, 10818
GO:0150076	GO:0150076	neuroinflammatory response	GOBP	15	0.406344	1.50132	up	0.00446756	0.0379796	2896, 3949, 26471, 5788, 4318, 7133, 472, 4345
GO:0001541	GO:0001541	ovarian follicle development	GOBP	20	0.352203	1.4222	up	0.00447644	0.0380095	3383, 4089, 596, 8893, 4254, 472, 2296
GO:0002637	GO:0002637	regulation of immunoglobulin production	GOBP	28	0.315925	1.37153	up	0.0044922	0.0380977	7037, 5788, 604, 7186, 9466, 51237, 958, 5585, 54440
GO:0002313	GO:0002313	mature B cell differentiation involved in immune response	GOBP	8	0.50349	1.65449	up	0.00449817	0.0381028	3956, 4853, 5450, 55619
GO:0061061	GO:0061061	muscle structure development	GOBP	252	0.120901	1.12851	up	0.00452477	0.0382824	1832, 928, 6382, 1655, 4637, 10521, 688, 445, 488, 5307, 998, 824, 1293, 2034, 9124, 182, 975, 3956, 3486, 1525, 8087, 2065, 1048, 6929, 9444, 1634, 207, 1465, 2319, 26471, 27101, 29766, 10611, 3488, 3516, 3280, 9328, 6497, 4089, 54910, 84159, 7528, 596, 6272, 56261, 1756, 7168, 7402, 5467, 3398, 1839, 857, 10938, 133, 8572, 4204, 963, 6548, 8324, 5159, 57493, 51177, 6876, 84033, 1948, 2022, 1052…
GO:0002688	GO:0002688	regulation of leukocyte chemotaxis	GOBP	58	0.240067	1.27133	up	0.00456133	0.0385457	972, 57402, 284340, 3965, 6363, 4067, 7057, 2621, 6352, 9943, 5764, 5880, 6366, 102, 1435, 1436, 5595, 6387, 11240, 5228, 90550
GO:0033033	GO:0033033	negative regulation of myeloid cell apoptotic process	GOBP	5	0.599115	1.82051	up	0.00459819	0.0387805	596, 4254, 3665
GO:0048511	GO:0048511	rhythmic process	GOBP	189	0.149604	1.16137	up	0.00460843	0.0387805	1655, 445, 5500, 6720, 10075, 3065, 8473, 9612, 3615, 4791, 22809, 7157, 5499, 3397, 5176, 9611, 59338, 2932, 6478, 8879, 2113, 23064, 10765, 5971, 2063, 5764, 4804, 3398, 8403, 6777, 8648, 10874, 6095, 1960, 4316, 558
GO:0060479	GO:0060479	lung cell differentiation	GOBP	9	0.480544	1.61695	up	0.004611	0.0387805	3516, 4781, 60485, 10365
GO:0060487	GO:0060487	lung epithelial cell differentiation	GOBP	9	0.480544	1.61695	up	0.004611	0.0387805	3516, 4781, 60485, 10365
GO:0045639	GO:0045639	positive regulation of myeloid cell differentiation	GOBP	57	0.233518	1.26304	up	0.00461989	0.0388093	972, 6774, 182, 3304, 3276, 4853, 861, 56998, 2113, 760, 116151, 4254, 57095, 10456, 2309, 920, 23186, 1435, 6777, 11143, 3635, 2124
GO:0043011	GO:0043011	myeloid dendritic cell differentiation	GOBP	8	0.501833	1.65175	up	0.00467331	0.0391957	10537, 4853, 3516, 5663, 5971, 7048
GO:0050891	GO:0050891	multicellular organismal water homeostasis	GOBP	36	-0.293876	0.745369	down	0.00467695	0.0391957	2810, 3868, 360, 8626, 8766, 51599, 57822, 6337, 29841, 4645, 64834, 84283, 11215, 358, 8692, 113, 2629, 231
GO:0046395	GO:0046395	carboxylic acid catabolic process	GOBP	161	-0.186582	0.82979	down	0.00470265	0.0393646	5226, 493, 10327, 2746, 207, 2806, 6342, 1892, 2744, 1743, 2108, 3033, 2805, 5467, 84706, 6652, 2109, 39, 1632, 642, 56922, 10994, 26275, 5194, 51181, 9663, 5096, 91452, 5106, 10999, 23175, 23564, 83752, 8660
GO:0001937	GO:0001937	negative regulation of endothelial cell proliferation	GOBP	20	0.374286	1.45395	up	0.00472106	0.039472	6678, 7057, 11235, 4804, 857, 22846, 5797
GO:0002327	GO:0002327	immature B cell differentiation	GOBP	6	0.558087	1.74733	up	0.00475429	0.039703	359948, 56262, 472, 286410
GO:1901701	GO:1901701	cellular response to oxygen-containing compound	GOBP	662	0.080919	1.08428	up	0.00475992	0.0397033	301, 3728, 2950, 7431, 2316, 5052, 688, 445, 54407, 999, 4478, 6774, 4792, 7295, 6720, 1282, 4057, 2706, 824, 8655, 4780, 10890, 10594, 1291, 9368, 128, 3371, 142, 6434, 6659, 3383, 9516, 9314, 7412, 493, 25824, 3956, 2771, 7128, 10327, 10276, 6422, 8473, 8751, 51274, 2773, 9550, 3157, 9324, 51094, 207, 7157, 1307, 533, 3397, 55023, 4363, 1894, 5176, 3488, 655, 5292, 523, 59338, 4976, 6464, 2932,…
GO:0060548	GO:0060548	negative regulation of cell death	GOBP	656	0.0835378	1.08713	up	0.00481483	0.040081	972, 301, 3315, 2810, 5478, 330, 7534, 2950, 2316, 7314, 3655, 1981, 1718, 23204, 4792, 292, 7037, 7295, 2896, 831, 4057, 4780, 5055, 5036, 3685, 1026, 3065, 6659, 7417, 3383, 9314, 5275, 25824, 7805, 1366, 2771, 7128, 3304, 5062, 27069, 64114, 6422, 8795, 128866, 3572, 2739, 4853, 80331, 2773, 2065, 51768, 1048, 22809, 9531, 4582, 10519, 4609, 207, 7157, 4680, 163, 26471, 27101, 79073, 10525, 33…
GO:0009791	GO:0009791	post-embryonic development	GOBP	44	0.255484	1.29109	up	0.00481973	0.040081	9314, 22809, 3482, 10848, 59338, 8879, 84159, 10765, 5663, 596, 25976, 23515, 546, 4643, 2200, 4204, 472, 57493, 4929, 50515, 64919
GO:1904684	GO:1904684	negative regulation of metalloendopeptidase activity	GOBP	3	0.725717	2.06621	up	0.00482216	0.040081	8301, 6653, 7078
GO:0002483	GO:0002483	antigen processing and presentation of endogenous peptide antigen	GOBP	21	0.403411	1.49692	up	0.00484015	0.0401835	3122, 3107, 6892, 51752, 64167
GO:1901700	GO:1901700	response to oxygen-containing compound	GOBP	929	0.0700491	1.07256	up	0.00487027	0.0403115	6279, 6280, 301, 3728, 6382, 2950, 57402, 6513, 7431, 2316, 5052, 360, 6678, 682, 688, 6319, 445, 54407, 488, 999, 4478, 6774, 4792, 7295, 6720, 1282, 4057, 2706, 824, 801, 8655, 4780, 1292, 10890, 10594, 1291, 6590, 9368, 1026, 128, 3371, 142, 182, 80781, 6434, 6659, 3383, 9516, 10949, 9314, 7412, 493, 8932, 7284, 25824, 3956, 1366, 2771, 7128, 10327, 10276, 3692, 55970, 3490, 6422, 8473, 9612, …
GO:0061042	GO:0061042	vascular wound healing	GOBP	8	0.500016	1.64875	up	0.00487217	0.0403115	7852, 7128, 4162
GO:0002335	GO:0002335	mature B cell differentiation	GOBP	9	0.478228	1.61321	up	0.00487263	0.0403115	3956, 4853, 5450, 55619
GO:0070588	GO:0070588	calcium ion transmembrane transport	GOBP	130	0.182087	1.19972	up	0.00488042	0.0403115	302, 488, 801, 3685, 493, 29979, 55858, 11151, 4976, 6363, 5788, 4067, 2621, 309, 3064, 79085, 5663, 5335, 30968, 1756, 7070, 54822, 55486, 489, 6548, 6366, 57620, 2669, 8065, 90550, 80228, 2534, 5311, 9001
GO:0070141	GO:0070141	response to UV-A	GOBP	8	0.49991	1.64857	up	0.004884	0.0403115	207, 595, 7076, 4318
GO:0033631	GO:0033631	cell-cell adhesion mediated by integrin	GOBP	15	0.428015	1.53421	up	0.00489996	0.0403962	6352, 5420, 916, 3678, 83706
GO:0032268	GO:0032268	regulation of cellular protein metabolic process	GOBP	1818	0.0568589	1.05851	up	0.00498797	0.0410609	6279, 6280, 972, 3315, 64065, 2810, 5478, 330, 1476, 302, 100133941, 1475, 3320, 2950, 7431, 7314, 1984, 3428, 7555, 10653, 1974, 1981, 1718, 23204, 4478, 6774, 4792, 2335, 7037, 7295, 2896, 6720, 5268, 831, 4057, 2261, 801, 2029, 4780, 1622, 5055, 1293, 5036, 6590, 4076, 1452, 9368, 5887, 2034, 10075, 7850, 9528, 1026, 54205, 334, 144568, 6659, 1029, 25897, 6692, 678, 3383, 9314, 493, 5783, 5275…
GO:0001946	GO:0001946	lymphangiogenesis	GOBP	8	0.524619	1.68982	up	0.00499218	0.0410609	1969, 10630, 22846, 5532, 2296
GO:0006084	GO:0006084	acetyl-CoA metabolic process	GOBP	34	-0.324843	0.722641	down	0.00504263	0.0414279	2194, 3157, 1743, 54704, 84532, 10654, 79717, 55902, 5165, 4597, 4598
GO:0010563	GO:0010563	negative regulation of phosphorus metabolic process	GOBP	339	0.111442	1.11789	up	0.00506182	0.0415374	3315, 2810, 5478, 2950, 1981, 801, 8655, 2029, 1026, 142, 1029, 5783, 2771, 7128, 10106, 5062, 3486, 10776, 6422, 90007, 10519, 207, 1849, 7157, 26472, 23603, 26471, 655, 1030, 9611, 2932, 6317, 5788, 28951, 4067, 80149, 11329, 54431, 5663, 5504, 56288, 1756, 11113, 7070, 5764, 84962, 5525, 1741, 1855, 10217, 85450, 23523, 8396, 6653, 857, 6992, 4249, 10507, 55125, 6093, 5341, 64780, 84313, 5611,…
GO:0061756	GO:0061756	leukocyte adhesion to vascular endothelial cell	GOBP	22	0.347962	1.41618	up	0.00508995	0.0417199	3383, 9314, 7412, 2113, 3689, 50512, 6093, 6366, 6387, 6402
GO:0045936	GO:0045936	negative regulation of phosphate metabolic process	GOBP	338	0.111538	1.118	up	0.00510539	0.0417982	3315, 2810, 5478, 2950, 1981, 801, 8655, 2029, 1026, 142, 1029, 5783, 2771, 7128, 10106, 5062, 3486, 10776, 6422, 90007, 10519, 207, 1849, 7157, 26472, 23603, 26471, 655, 1030, 9611, 2932, 6317, 5788, 28951, 4067, 80149, 11329, 54431, 5663, 5504, 56288, 1756, 11113, 7070, 5764, 84962, 5525, 1741, 1855, 10217, 85450, 23523, 8396, 6653, 857, 6992, 4249, 10507, 55125, 6093, 5341, 64780, 84313, 5611,…
GO:0002827	GO:0002827	positive regulation of T-helper 1 type immune response	GOBP	2	0.860401	2.36411	up	0.00514701	0.0420644	9466, 3554
GO:2001236	GO:2001236	regulation of extrinsic apoptotic signaling pathway	GOBP	113	0.179193	1.19625	up	0.00514978	0.0420644	2950, 3655, 3685, 3383, 7128, 3304, 5062, 64114, 6422, 8795, 207, 5499, 55023, 2932, 5788, 6478, 7057, 57448, 3064, 2260, 596, 7186, 6672, 7185, 85450, 81618, 10771, 857, 9181, 8567, 1613, 355, 7078, 8692, 8915, 2534
GO:0006023	GO:0006023	aminoglycan biosynthetic process	GOBP	78	0.239158	1.27018	up	0.00517089	0.0420994	6382, 3339, 10057, 4060, 1634, 3038, 633, 9334, 51363, 5549, 8704, 1462, 8702, 5159, 26035, 22856, 9469, 54480, 9672, 8703, 26229, 50515, 6383, 90161, 2331
GO:0006024	GO:0006024	glycosaminoglycan biosynthetic process	GOBP	75	0.239158	1.27018	up	0.00517089	0.0420994	6382, 3339, 10057, 4060, 1634, 3038, 633, 9334, 51363, 5549, 8704, 1462, 8702, 5159, 26035, 22856, 9469, 54480, 9672, 8703, 26229, 50515, 6383, 90161, 2331
GO:0060236	GO:0060236	regulation of mitotic spindle organization	GOBP	31	-0.313412	0.730948	down	0.00517187	0.0420994	7175, 3304, 128866, 57132, 9525, 51510, 5119, 27243, 29899, 2770, 5347, 8480, 25978
GO:2000725	GO:2000725	regulation of cardiac muscle cell differentiation	GOBP	8	0.497142	1.64402	up	0.00520166	0.0422897	4089, 8324, 1948, 10818
GO:0051208	GO:0051208	sequestering of calcium ion	GOBP	59	0.256157	1.29196	up	0.00520718	0.0422897	801, 11151, 6363, 5788, 4067, 309, 3064, 79085, 5663, 5335, 1756, 7070, 6366, 5311, 9001
GO:0003230	GO:0003230	cardiac atrium development	GOBP	9	0.475044	1.60809	up	0.00525325	0.0425998	6659, 4853, 6654, 4194, 57493, 2022
GO:0080134	GO:0080134	regulation of response to stress	GOBP	875	0.0709928	1.07357	up	0.00525739	0.0425998	6279, 6280, 71, 972, 301, 3315, 5478, 330, 3320, 928, 2950, 1655, 2316, 3428, 1981, 54407, 3337, 10728, 998, 3159, 4792, 7295, 2896, 5708, 4780, 5055, 51142, 142, 1029, 9314, 493, 7852, 975, 2288, 7175, 3659, 10134, 7128, 3304, 5062, 83999, 5690, 6422, 10318, 29979, 5327, 3572, 3276, 50506, 53833, 3949, 8087, 53905, 3716, 10550, 8780, 9531, 4582, 284340, 5396, 10762, 4609, 207, 8673, 5682, 51752,…
GO:0048659	GO:0048659	smooth muscle cell proliferation	GOBP	61	0.220907	1.24721	up	0.0053094	0.0429232	2950, 1026, 9314, 9927, 2771, 7128, 3486, 2773, 207, 3488, 56998, 7057, 6352, 4318, 7168, 5467, 3398, 1839, 5159, 4602, 3717, 7048, 231
GO:0048660	GO:0048660	regulation of smooth muscle cell proliferation	GOBP	61	0.220907	1.24721	up	0.0053094	0.0429232	2950, 1026, 9314, 9927, 2771, 7128, 3486, 2773, 207, 3488, 56998, 7057, 6352, 4318, 7168, 5467, 3398, 1839, 5159, 4602, 3717, 7048, 231
GO:0015671	GO:0015671	oxygen transport	GOBP	1	-1.04251	0.352567	down	0.00532545	0.0430039	4609
GO:2001044	GO:2001044	regulation of integrin-mediated signaling pathway	GOBP	9	0.49574	1.64171	up	0.0053693	0.0432747	2316, 967, 7076, 3987
GO:0070830	GO:0070830	bicellular tight junction assembly	GOBP	41	-0.278583	0.756856	down	0.00537119	0.0432747	50848, 1366, 5062, 1969, 861, 1739, 1894, 7082, 5584, 56288, 6093, 79983, 100506658, 5175, 143098
GO:0022408	GO:0022408	negative regulation of cell-cell adhesion	GOBP	92	0.187955	1.20678	up	0.00542271	0.0436402	972, 301, 928, 10653, 445, 999, 182, 3557, 9314, 3659, 7805, 53833, 207, 861, 1739, 3965, 51043, 57162, 80149, 604, 5270, 8764, 864, 23560, 80709, 5420, 6366, 114897, 9647, 653499, 91663, 3718, 3717, 8651, 10875, 6387, 10019
GO:0046390	GO:0046390	ribose phosphate biosynthetic process	GOBP	131	-0.184669	0.831379	down	0.00543351	0.0436775	226, 6319, 7086, 9524, 142, 51727, 2194, 3615, 9061, 8833, 523, 30968, 353, 64834, 2180, 54704, 84532, 60481, 2181, 7372, 79966, 11332, 79717, 5836, 6576, 3251, 55902, 5165, 205, 272, 80025, 113, 9060, 271
GO:0055002	GO:0055002	striated muscle cell development	GOBP	33	0.283864	1.32825	up	0.00544864	0.0437496	6382, 1525, 1465, 29766, 6497, 4089, 596, 1756, 7168, 5159, 84033, 10529, 80206
GO:2000121	GO:2000121	regulation of removal of superoxide radicals	GOBP	5	-0.58099	0.559344	down	0.00546113	0.0438003	4780, 655, 2643
GO:0061383	GO:0061383	trabecula morphogenesis	GOBP	19	0.352665	1.42285	up	0.00550276	0.0440843	6422, 3516, 655, 6654, 10507, 57493, 2022
GO:0035088	GO:0035088	establishment or maintenance of apical/basal cell polarity	GOBP	26	-0.327683	0.720592	down	0.00552343	0.0441501	998, 4478, 9368, 1739, 5584, 2011, 56288, 1741, 51248, 57662
GO:0061245	GO:0061245	establishment or maintenance of bipolar cell polarity	GOBP	26	-0.327683	0.720592	down	0.00552343	0.0441501	998, 4478, 9368, 1739, 5584, 2011, 56288, 1741, 51248, 57662
GO:0000003	GO:0000003	reproduction	GOBP	544	0.082977	1.08652	up	0.00554262	0.0442038	301, 226, 928, 5660, 6382, 6513, 2316, 7314, 8626, 682, 10653, 54407, 6774, 5268, 2706, 824, 4179, 8655, 5887, 2034, 3371, 6692, 7417, 3383, 493, 8932, 6595, 10134, 7155, 26528, 3490, 6422, 9612, 1525, 8894, 8751, 10983, 4853, 3157, 397, 10519, 9444, 1634, 207, 3482, 26471, 1307, 2806, 2120, 1739, 81671, 5176, 3488, 3516, 655, 3965, 59338, 3280, 2707, 8879, 595, 7076, 57178, 8653, 26064, 4089, 55…
GO:0022414	GO:0022414	reproductive process	GOBP	544	0.082977	1.08652	up	0.00554262	0.0442038	301, 226, 928, 5660, 6382, 6513, 2316, 7314, 8626, 682, 10653, 54407, 6774, 5268, 2706, 824, 4179, 8655, 5887, 2034, 3371, 6692, 7417, 3383, 493, 8932, 6595, 10134, 7155, 26528, 3490, 6422, 9612, 1525, 8894, 8751, 10983, 4853, 3157, 397, 10519, 9444, 1634, 207, 3482, 26471, 1307, 2806, 2120, 1739, 81671, 5176, 3488, 3516, 655, 3965, 59338, 3280, 2707, 8879, 595, 7076, 57178, 8653, 26064, 4089, 55…
GO:0015801	GO:0015801	aromatic amino acid transport	GOBP	5	-0.579681	0.560077	down	0.00561276	0.0447129	8140, 6520
GO:1901570	GO:1901570	fatty acid derivative biosynthetic process	GOBP	24	-0.332998	0.716771	down	0.00565055	0.0449634	6319, 9524, 2194, 64834, 2180, 60481, 2181, 79966, 622, 6576, 124975
GO:2000106	GO:2000106	regulation of leukocyte apoptotic process	GOBP	43	0.253795	1.28891	up	0.00569102	0.0452347	972, 301, 1029, 7157, 3965, 6363, 4067, 2621, 604, 6352, 4254, 1942, 94103, 3665, 6366, 3718, 8915, 6387, 5293, 81704, 8660, 558
GO:0044273	GO:0044273	sulfur compound catabolic process	GOBP	21	0.337311	1.40117	up	0.00570333	0.0452648	4060, 1634, 633, 2799, 5549, 25828, 1462, 11332, 642, 84890, 2331
GO:0030101	GO:0030101	natural killer cell activation	GOBP	29	0.299073	1.34861	up	0.00570758	0.0452648	5052, 11151, 164, 5788, 2621, 3689, 22890, 148022, 6777, 11143, 57823, 914, 5293, 558
GO:0001885	GO:0001885	endothelial cell development	GOBP	44	0.26835	1.30781	up	0.00574233	0.0454895	50848, 4478, 80781, 2194, 3383, 118, 7082, 9414, 2889, 6093, 57493, 169044, 91663, 2022, 5175, 1306
GO:0007265	GO:0007265	Ras protein signal transduction	GOBP	221	0.128935	1.13762	up	0.00575731	0.0455573	50848, 998, 382, 1026, 1029, 23580, 9927, 6091, 10276, 5912, 10787, 171177, 8473, 11135, 4853, 55845, 397, 7157, 5898, 64787, 23365, 9267, 6464, 4067, 7077, 604, 4254, 6239, 26053, 2889, 6654, 56990, 54869, 4804, 5899, 10630, 9423, 117178, 5880, 5911, 6093, 9181, 29899, 8567, 5159, 1435, 57493, 2768, 5337, 10152, 199731, 3717, 9922, 10256, 22898, 50861, 10156, 55667, 867, 57646, 8660
GO:1901722	GO:1901722	regulation of cell proliferation involved in kidney development	GOBP	4	-0.623272	0.536187	down	0.00576777	0.0455892	4609, 655
GO:0051271	GO:0051271	negative regulation of cellular component movement	GOBP	144	0.149888	1.1617	up	0.00581514	0.0459124	972, 4070, 3868, 3728, 928, 2950, 10653, 999, 4780, 9368, 182, 9314, 493, 6091, 5912, 3486, 6422, 8751, 51094, 397, 1634, 207, 23603, 5176, 1460, 3488, 7076, 7057, 596, 9466, 23332, 5217, 7070, 6672, 94241, 5764, 11235, 2309, 7168, 90102, 5467, 5911, 83481, 4204, 23560, 6366, 196528, 4163, 2041, 2022, 161742, 55435, 23613, 22846, 8692, 6387, 11240, 10370, 4345, 5797
GO:0061647	GO:0061647	histone H3-K9 modification	GOBP	25	0.318436	1.37498	up	0.00582943	0.045974	4089, 546, 55011, 4204, 4602, 26036
GO:0060761	GO:0060761	negative regulation of response to cytokine stimulus	GOBP	36	0.289392	1.33561	up	0.00590918	0.0465512	2950, 7850, 3557, 9314, 6091, 23170, 1893, 5788, 2621, 6352, 857, 11240, 10019, 22900
GO:0051050	GO:0051050	positive regulation of transport	GOBP	459	0.0902207	1.09442	up	0.00591735	0.0465638	6279, 301, 2810, 5478, 7534, 302, 3728, 6382, 2316, 4946, 8626, 483, 999, 998, 23204, 4478, 7879, 4792, 5901, 967, 801, 8655, 4780, 382, 1622, 1001, 9368, 10075, 6659, 2040, 975, 7175, 10134, 2771, 2746, 10776, 5108, 51768, 9531, 10519, 22916, 207, 8673, 21, 7157, 5652, 163, 6455, 6342, 1739, 1894, 9525, 9520, 2932, 6363, 57534, 164, 59286, 5788, 3561, 80149, 4089, 5584, 7447, 2621, 760, 3689, 30…
GO:0009116	GO:0009116	nucleoside metabolic process	GOBP	62	-0.230609	0.79405	down	0.00594844	0.0467214	5901, 3615, 2773, 262, 2987, 1739, 8833, 4976, 9414, 22978, 200315, 353, 4860, 7372, 8573, 55669, 4507, 3251, 51071, 205, 23433, 60489
GO:0071354	GO:0071354	cellular response to interleukin-6	GOBP	25	0.342704	1.40875	up	0.00595055	0.0467214	6774, 3383, 3572, 3716, 4089, 3717, 867
GO:0051704	GO:0051704	multi-organism process	GOBP	392	0.0928179	1.09726	up	0.00603408	0.0473061	5478, 302, 226, 928, 6513, 7314, 8626, 682, 54407, 7879, 6774, 5901, 4057, 2706, 824, 4179, 8655, 5887, 7417, 493, 7852, 6595, 7175, 3838, 10134, 7128, 26528, 3490, 1525, 8894, 10983, 397, 10519, 10762, 9444, 207, 3482, 1307, 2806, 2120, 5903, 81671, 3488, 3965, 59338, 3836, 2707, 8879, 7076, 57178, 8653, 26064, 4089, 55723, 2113, 2621, 4928, 3985, 23064, 604, 5270, 55905, 10765, 7528, 596, 1604,…
GO:0001780	GO:0001780	neutrophil homeostasis	GOBP	9	0.490498	1.63313	up	0.00603837	0.0473061	301, 5293, 10019, 558
GO:0060326	GO:0060326	cell chemotaxis	GOBP	156	0.155464	1.1682	up	0.00605276	0.0473666	6279, 6280, 972, 301, 3315, 5478, 2950, 57402, 682, 7412, 7852, 1969, 1525, 284340, 4363, 11151, 3965, 6363, 4067, 7057, 2621, 3689, 6352, 2260, 9943, 51119, 5764, 27237, 387695, 10451, 5880, 1839, 6366, 200576, 102, 5159, 1435, 9564, 9037, 55742, 1436, 1130, 5595, 6387, 11240, 5293, 3603, 63916, 5228, 1960, 90550, 57580
GO:0045214	GO:0045214	sarcomere organization	GOBP	11	0.433871	1.54322	up	0.00609832	0.0476704	1465, 7168, 84033, 80206
GO:0070997	GO:0070997	neuron death	GOBP	191	0.131472	1.14051	up	0.00612698	0.0478417	7314, 8626, 1981, 1718, 998, 2896, 824, 142, 1822, 1522, 128866, 8301, 80331, 2065, 10550, 207, 7157, 163, 26471, 5176, 11151, 2932, 26355, 3297, 55737, 5584, 23321, 1965, 3689, 6352, 5663, 596, 22861, 7186, 94234, 7336, 11113, 4804, 2309, 1728, 10314, 7133, 84678, 6653, 54434, 4204, 6548, 355, 9529, 472, 1435, 4602, 84280, 1948, 8883, 4929, 2632, 997, 3717, 2629, 6812, 867, 2534, 4345, 558
GO:1905666	GO:1905666	regulation of protein localization to endosome	GOBP	7	0.51496	1.67357	up	0.00614565	0.0479216	4478, 6653, 4248
GO:1903510	GO:1903510	mucopolysaccharide metabolic process	GOBP	70	0.234778	1.26463	up	0.00615072	0.0479216	10057, 9806, 4060, 1634, 207, 3038, 633, 5292, 2799, 9334, 51363, 5549, 8704, 1462, 6548, 8702, 26035, 22856, 9469, 54480, 8692, 8703, 80760, 50515, 2331
GO:0003128	GO:0003128	heart field specification	GOBP	4	0.634692	1.88644	up	0.00616687	0.0479898	6091, 3516
GO:1903861	GO:1903861	positive regulation of dendrite extension	GOBP	6	0.545319	1.72516	up	0.00617301	0.0479898	7852, 23327, 50618
GO:0042692	GO:0042692	muscle cell differentiation	GOBP	138	0.150825	1.16279	up	0.00625186	0.0485495	928, 6382, 688, 488, 998, 824, 975, 1525, 1048, 6929, 9444, 207, 1465, 27101, 29766, 10611, 3488, 3516, 3280, 6497, 4089, 54910, 7528, 596, 6272, 1756, 7168, 3398, 10938, 133, 4204, 963, 6548, 8324, 5159, 51177, 84033, 1948, 2022, 10529, 84193, 10818, 6095, 80206
GO:0032720	GO:0032720	negative regulation of tumor necrosis factor production	GOBP	18	0.373282	1.45249	up	0.00626888	0.0486284	2950, 7128, 3965, 80149, 2621, 9466, 140885, 558
GO:0010942	GO:0010942	positive regulation of cell death	GOBP	404	0.0983591	1.10336	up	0.00628404	0.0486683	6279, 6280, 301, 7314, 8626, 3655, 1981, 998, 2896, 824, 10537, 9368, 1026, 142, 6659, 1029, 9927, 51107, 10134, 7805, 10276, 5062, 3486, 6422, 8795, 8301, 4853, 10550, 23787, 207, 3482, 7157, 5499, 26471, 7072, 23365, 1894, 655, 3965, 23593, 2932, 23612, 26355, 5788, 4067, 80149, 7057, 5584, 1965, 3689, 604, 3064, 6352, 5663, 5335, 596, 7186, 4318, 6272, 6654, 9262, 94241, 5764, 7161, 7351, 7410…
GO:0072503	GO:0072503	cellular divalent inorganic cation homeostasis	GOBP	202	0.145445	1.15655	up	0.00629277	0.0486683	6279, 6280, 100133941, 488, 801, 3685, 493, 7852, 10134, 79572, 27020, 55858, 4502, 11151, 4501, 6363, 5788, 4067, 2769, 309, 3064, 6352, 79085, 5663, 5335, 596, 1604, 30968, 1756, 7070, 2805, 54822, 857, 133, 489, 920, 6366, 114897, 57620, 958, 4040, 10874, 3717, 6387, 90550, 2534, 5311, 9001
GO:0046951	GO:0046951	ketone body biosynthetic process	GOBP	2	-0.776709	0.459917	down	0.00629462	0.0486683	622
GO:0003044	GO:0003044	regulation of systemic arterial blood pressure mediated by a chemical signal	GOBP	7	0.582574	1.79064	up	0.00630523	0.0486973	1889, 1522, 7168
GO:0014910	GO:0014910	regulation of smooth muscle cell migration	GOBP	33	0.291298	1.33816	up	0.00637523	0.0491843	6282, 2950, 4780, 3486, 3488, 6352, 596, 7168, 5467, 6653, 54434, 5159, 85440
GO:0030225	GO:0030225	macrophage differentiation	GOBP	24	0.340144	1.40515	up	0.00641277	0.0494201	998, 142, 4318, 920, 1435, 1436, 2629
GO:0042088	GO:0042088	T-helper 1 type immune response	GOBP	14	0.404417	1.49843	up	0.00643025	0.0495011	301, 6363, 9466, 5971, 3718, 3554
GO:2000514	GO:2000514	regulation of CD4-positive, alpha-beta T cell activation	GOBP	29	0.304753	1.35629	up	0.00644715	0.0495655	301, 3122, 975, 861, 3965, 6363, 64332, 51043, 80149, 604, 1604, 864, 4602, 653499, 3718, 9308, 8651, 7048, 54440
GO:0002700	GO:0002700	regulation of production of molecular mediator of immune response	GOBP	62	0.219767	1.24579	up	0.0064526	0.0495655	972, 7037, 975, 7805, 8140, 5788, 604, 7186, 9466, 8764, 7133, 51237, 148022, 3718, 958, 5585, 8915, 3554, 54440
GO:0002224	GO:0002224	toll-like receptor signaling pathway	GOBP	106	0.182152	1.1998	up	0.00649483	0.0498359	6279, 6280, 330, 1508, 57402, 7314, 4792, 4057, 3659, 7128, 10318, 7322, 57162, 4067, 3689, 329, 857, 3665, 7187, 10010, 1513, 148022, 958, 57724, 23180, 8915, 7867
GO:0010533	GO:0010533	regulation of activation of Janus kinase activity	GOBP	2	0.836376	2.30799	up	0.00656205	0.0502714	6352, 8651
GO:1901214	GO:1901214	regulation of neuron death	GOBP	164	0.140014	1.15029	up	0.00656577	0.0502714	7314, 1981, 1718, 998, 2896, 824, 142, 1522, 128866, 8301, 80331, 2065, 207, 7157, 163, 26471, 5176, 11151, 2932, 3297, 55737, 5584, 23321, 1965, 3689, 6352, 5663, 596, 7186, 94234, 7336, 2309, 1728, 10314, 7133, 84678, 6653, 54434, 4204, 472, 1435, 4602, 84280, 1948, 8883, 4929, 2632, 997, 3717, 2629, 6812, 867, 2534, 4345, 558
GO:0019883	GO:0019883	antigen processing and presentation of endogenous antigen	GOBP	23	0.371518	1.44993	up	0.00657657	0.0502997	972, 3122, 3107, 6892, 51752, 64167
GO:0002456	GO:0002456	T cell mediated immunity	GOBP	47	0.249746	1.2837	up	0.00661217	0.0505175	3122, 4179, 182, 3383, 975, 53833, 5788, 1604, 7186, 7133, 22890, 3251, 23180, 5532, 3554, 925, 54440
GO:0001702	GO:0001702	gastrulation with mouth forming second	GOBP	10	0.446543	1.5629	up	0.00663612	0.050646	4089, 1954, 4040, 10818
GO:0002262	GO:0002262	myeloid cell homeostasis	GOBP	101	0.175021	1.19127	up	0.00664822	0.0506517	301, 6774, 2034, 3304, 3276, 51621, 118, 29766, 4067, 2113, 604, 116151, 4254, 2309, 23186, 6777, 211, 3718, 79876, 11143, 3635, 669, 3717, 5293, 10019, 10320, 10365, 558
GO:0042326	GO:0042326	negative regulation of phosphorylation	GOBP	267	0.121255	1.12891	up	0.00665116	0.0506517	3315, 2810, 5478, 2950, 1981, 801, 8655, 1026, 1029, 5783, 7128, 10106, 5062, 3486, 6422, 90007, 10519, 207, 1849, 23603, 26471, 655, 1030, 9611, 6317, 5788, 28951, 4067, 80149, 11329, 54431, 5663, 56288, 1756, 11113, 7070, 84962, 5525, 1855, 10217, 85450, 8396, 6653, 857, 10507, 6093, 64780, 84313, 5611, 7345, 9647, 5347, 57493, 91663, 9770, 55742, 2041, 100506658, 199731, 140885, 2022, 4040, 16…
GO:2000516	GO:2000516	positive regulation of CD4-positive, alpha-beta T cell activation	GOBP	17	0.371039	1.44924	up	0.00666231	0.0506822	301, 3122, 975, 3965, 6363, 64332, 51043, 1604, 4602, 9308, 8651, 7048, 54440
GO:1902041	GO:1902041	regulation of extrinsic apoptotic signaling pathway via death domain receptors	GOBP	46	0.251984	1.28658	up	0.00672973	0.0510742	3383, 7128, 64114, 6422, 8795, 2932, 7057, 7186, 6672, 85450, 9181, 8567, 355, 7078
GO:0048609	GO:0048609	multicellular organismal reproductive process	GOBP	254	0.110466	1.1168	up	0.00673299	0.0510742	7314, 8626, 682, 2706, 8655, 5887, 493, 8932, 6595, 10134, 26528, 9612, 1525, 8894, 10983, 10519, 9444, 207, 3482, 2120, 5176, 3965, 59338, 2707, 8879, 57178, 8653, 26064, 4089, 55723, 2113, 3985, 23064, 604, 5270, 55905, 7528, 596, 5017, 546, 57095, 6654, 5764, 51361, 646, 8607, 5467, 7707, 84678, 1828, 6627, 472, 102, 5347, 6777, 8648, 9191, 9702, 10406, 55342, 23705, 56907, 80025, 8287, 113, 5…
GO:0051246	GO:0051246	regulation of protein metabolic process	GOBP	1964	0.0535708	1.05503	up	0.00673545	0.0510742	6279, 6280, 972, 3315, 64065, 2810, 5478, 330, 1476, 302, 100133941, 1475, 3320, 2950, 7431, 2316, 4946, 7314, 8626, 1984, 3428, 7555, 10653, 1974, 1981, 1718, 999, 23204, 4478, 7879, 6774, 4792, 2335, 7037, 7295, 2896, 6720, 5268, 831, 4057, 2261, 801, 5708, 2029, 4780, 1622, 5055, 1293, 5036, 6590, 4076, 1452, 3685, 9368, 5887, 2034, 10075, 7850, 9528, 1026, 54205, 334, 144568, 3065, 6659, 1029…
GO:0002699	GO:0002699	positive regulation of immune effector process	GOBP	97	0.184411	1.20251	up	0.00675863	0.0511951	972, 301, 3122, 7037, 4179, 975, 7805, 8140, 8673, 3965, 6363, 164, 64332, 5788, 4067, 3689, 7186, 2889, 8764, 5880, 3109, 22890, 51237, 4602, 148022, 6777, 958, 23705, 8915, 3554, 6812, 54440
GO:0007043	GO:0007043	cell-cell junction assembly	GOBP	78	-0.206635	0.813316	down	0.00677244	0.051245	71, 3728, 928, 5317, 50848, 2706, 389, 7094, 1366, 51599, 5062, 11187, 1969, 861, 1739, 1894, 7082, 5584, 204851, 56288, 10804, 1828, 857, 6093, 57493, 79983, 100506658, 5175, 5318, 143098
GO:0002674	GO:0002674	negative regulation of acute inflammatory response	GOBP	3	-0.675702	0.508799	down	0.00680879	0.0514652	2950, 53833
GO:0046755	GO:0046755	viral budding	GOBP	36	-0.354641	0.701426	down	0.0068247	0.0515305	128866, 57132, 9525, 51510, 5119, 27243, 79720, 91782, 25978
GO:0009133	GO:0009133	nucleoside diphosphate biosynthetic process	GOBP	6	-0.535298	0.585495	down	0.00686036	0.0517447	51727, 2987, 205
GO:0033993	GO:0033993	response to lipid	GOBP	446	0.0897639	1.09392	up	0.00689381	0.0519417	6279, 6280, 301, 6382, 2950, 57402, 1655, 7431, 360, 6678, 10521, 8626, 6319, 445, 488, 4478, 6774, 4792, 6720, 4057, 2706, 824, 801, 10594, 6590, 1026, 128, 3371, 142, 3065, 678, 3383, 3557, 9516, 10949, 9314, 7412, 8932, 23019, 7128, 55970, 3490, 6422, 9612, 8751, 3157, 4791, 1634, 207, 21, 3482, 861, 9525, 5176, 655, 3965, 5292, 9611, 2707, 595, 57178, 1977, 57162, 4067, 80149, 3297, 7057, 211…
GO:0032504	GO:0032504	multicellular organism reproduction	GOBP	257	0.1097	1.11594	up	0.00690857	0.0519976	928, 7314, 8626, 682, 2706, 8655, 5887, 493, 8932, 6595, 10134, 26528, 6422, 9612, 1525, 8894, 10983, 10519, 9444, 207, 3482, 2120, 5176, 3965, 59338, 2707, 8879, 57178, 8653, 26064, 4089, 55723, 2113, 3985, 23064, 604, 5270, 55905, 7528, 596, 5017, 546, 57095, 6654, 5764, 51361, 646, 8607, 5467, 7707, 84678, 1828, 6627, 472, 102, 5347, 6777, 8648, 9191, 9702, 10406, 55342, 23705, 56907, 80025, 8…
GO:0097484	GO:0097484	dendrite extension	GOBP	14	0.401194	1.49361	up	0.00697818	0.052429	7852, 53335, 26053, 23327, 50618
GO:0045671	GO:0045671	negative regulation of osteoclast differentiation	GOBP	9	0.462677	1.58832	up	0.00698555	0.052429	4057, 6422, 2200, 5295, 3635
GO:0042273	GO:0042273	ribosomal large subunit biogenesis	GOBP	65	-0.226529	0.797296	down	0.00698807	0.052429	6165, 6152, 11224, 9045, 3692, 55651, 10969, 51154, 55052, 9875, 23246, 23560, 55299, 54663, 51388, 51491
GO:0072507	GO:0072507	divalent inorganic cation homeostasis	GOBP	208	0.141144	1.15159	up	0.0070374	0.0527433	6279, 6280, 100133941, 57402, 488, 801, 3685, 493, 7852, 10134, 79572, 27020, 55858, 4502, 11151, 4501, 6363, 5788, 4067, 2769, 309, 3064, 6352, 79085, 5663, 5335, 596, 1604, 30968, 1756, 7070, 2805, 54822, 857, 133, 489, 920, 6366, 114897, 57620, 958, 4040, 10874, 3717, 6387, 90550, 2534, 5311, 9001
GO:0070278	GO:0070278	extracellular matrix constituent secretion	GOBP	4	0.626836	1.87168	up	0.00704579	0.0527504	7133, 2022
GO:0008610	GO:0008610	lipid biosynthetic process	GOBP	514	-0.100343	0.904528	down	0.00708675	0.0530011	972, 301, 2171, 2950, 6319, 1718, 10728, 6720, 5901, 824, 9524, 2222, 2194, 5783, 56910, 3692, 3490, 3949, 3157, 2224, 51094, 84002, 9444, 207, 21, 1606, 6342, 4048, 1460, 6713, 873, 59338, 5359, 6307, 8525, 3930, 8879, 54965, 56894, 3156, 157506, 3638, 9563, 3422, 9517, 9334, 256987, 4047, 55500, 64834, 2180, 51706, 84962, 10682, 84532, 60481, 1595, 4706, 2181, 94103, 5467, 10613, 79966, 171546,…
GO:0010715	GO:0010715	regulation of extracellular matrix disassembly	GOBP	11	0.461875	1.58705	up	0.00711319	0.0531428	2113, 23332, 10630
GO:0048096	GO:0048096	chromatin-mediated maintenance of transcription	GOBP	11	0.427423	1.5333	up	0.00712813	0.0531983	9792, 57178, 57492, 6602, 55038, 11240
GO:0072672	GO:0072672	neutrophil extravasation	GOBP	5	0.575254	1.77758	up	0.00722456	0.0538613	5175, 3554, 5293
GO:0062149	GO:0062149	detection of stimulus involved in sensory perception of pain	GOBP	7	0.507039	1.66037	up	0.00725742	0.0540049	7852, 2063, 6387, 2534
GO:0090136	GO:0090136	epithelial cell-cell adhesion	GOBP	8	-0.480901	0.618226	down	0.00725906	0.0540049	1832, 3728, 5271, 57662
GO:0021953	GO:0021953	central nervous system neuron differentiation	GOBP	64	0.213155	1.23758	up	0.00733487	0.0543879	3320, 7314, 6659, 6091, 6422, 22809, 3280, 4781, 57178, 27089, 6259, 5663, 9334, 51199, 200933, 3251, 4929, 4040, 1436, 2629, 6095, 64919, 2051
GO:0046849	GO:0046849	bone remodeling	GOBP	41	0.252371	1.28707	up	0.00733954	0.0543879	7037, 7128, 1969, 6422, 4853, 760, 5764, 5880, 9770, 3635, 4040, 115908, 1436, 7018, 9842
GO:0051121	GO:0051121	hepoxilin metabolic process	GOBP	1	-0.993382	0.370322	down	0.00734121	0.0543879	2950
GO:0051122	GO:0051122	hepoxilin biosynthetic process	GOBP	1	-0.993382	0.370322	down	0.00734121	0.0543879	2950
GO:1901685	GO:1901685	glutathione derivative metabolic process	GOBP	9	-0.48023	0.618641	down	0.00736944	0.0544294	2950, 10327, 4258, 4259, 4257
GO:1901687	GO:1901687	glutathione derivative biosynthetic process	GOBP	9	-0.48023	0.618641	down	0.00736944	0.0544294	2950, 10327, 4258, 4259, 4257
GO:0009119	GO:0009119	ribonucleoside metabolic process	GOBP	40	-0.26937	0.763861	down	0.00736985	0.0544294	5901, 3615, 2773, 262, 2987, 1739, 8833, 4976, 9414, 22978, 200315, 353, 4860, 8573, 55669, 4507, 3251, 205, 23433, 60489
GO:0051147	GO:0051147	regulation of muscle cell differentiation	GOBP	56	0.218244	1.24389	up	0.00738311	0.054469	998, 1048, 6929, 4089, 7528, 596, 3398, 4204, 8324, 1948, 2022, 84193, 10818
GO:0046425	GO:0046425	regulation of receptor signaling pathway via JAK-STAT	GOBP	43	0.261165	1.29844	up	0.00739058	0.054469	51094, 3280, 5788, 6352, 857, 3718, 55250, 3717, 8651, 231, 10019, 128869, 3587
GO:0003177	GO:0003177	pulmonary valve development	GOBP	9	0.480841	1.61743	up	0.0074604	0.0549265	182, 6091, 4853, 3516, 7133
GO:0043297	GO:0043297	apical junction assembly	GOBP	48	-0.247731	0.78057	down	0.0074835	0.0550394	50848, 389, 1366, 5062, 1969, 861, 1739, 1894, 7082, 5584, 56288, 6093, 79983, 100506658, 5175, 143098
GO:0043129	GO:0043129	surfactant homeostasis	GOBP	5	0.57305	1.77367	up	0.00752344	0.0551535	2034, 21, 79888
GO:0048875	GO:0048875	chemical homeostasis within a tissue	GOBP	5	0.57305	1.77367	up	0.00752344	0.0551535	2034, 21, 79888
GO:0006956	GO:0006956	complement activation	GOBP	39	0.334559	1.39732	up	0.00752939	0.0551535	966, 4179, 975, 716, 715, 2, 1604, 51279
GO:0034404	GO:0034404	nucleobase-containing small molecule biosynthetic process	GOBP	66	-0.235227	0.790391	down	0.00753013	0.0551535	3615, 262, 8833, 22978, 353, 4860, 7372, 11332, 953, 4507, 5150, 3251, 11164, 79077, 51071, 3704, 272, 23583
GO:0050764	GO:0050764	regulation of phagocytosis	GOBP	42	0.257243	1.29336	up	0.00760362	0.0556344	3685, 5359, 5788, 3561, 2621, 2889, 64422, 4240, 140885, 3560
GO:0002468	GO:0002468	dendritic cell antigen processing and presentation	GOBP	8	0.479824	1.61579	up	0.00762548	0.0557367	972, 3122, 6363, 7057, 6366, 10875
GO:0032735	GO:0032735	positive regulation of interleukin-12 production	GOBP	16	0.365893	1.4418	up	0.00764554	0.0558258	3659, 7805, 3965, 6363, 958, 4050, 3603
GO:0016042	GO:0016042	lipid catabolic process	GOBP	173	-0.158779	0.853185	down	0.00768461	0.0560534	2171, 7879, 2760, 3949, 207, 6342, 1892, 8824, 8879, 11313, 5335, 2108, 56261, 3033, 4258, 5467, 2109, 6653, 5331, 39, 1632, 51099, 23259, 10994, 5337, 4758, 5194, 79887, 9663, 1593, 5096, 57016, 91452, 2629, 5106, 79644, 10999, 23175, 6783, 83752, 8660
GO:0034138	GO:0034138	toll-like receptor 3 signaling pathway	GOBP	13	0.423855	1.52784	up	0.00775921	0.0565394	7128, 57162, 857, 148022, 23180
GO:0045664	GO:0045664	regulation of neuron differentiation	GOBP	78	0.193944	1.21403	up	0.00783839	0.0570577	1981, 182, 6422, 54845, 6929, 1894, 655, 4976, 3280, 2932, 57534, 1977, 7077, 9175, 604, 2260, 596, 53335, 1808, 7161, 60436, 3398, 55755, 6093, 9181, 6925, 8648, 27257, 440275, 6387, 64919
GO:0001933	GO:0001933	negative regulation of protein phosphorylation	GOBP	244	0.123897	1.1319	up	0.00786938	0.0572245	3315, 2810, 5478, 2950, 1981, 801, 1026, 1029, 5783, 7128, 10106, 5062, 3486, 6422, 10519, 207, 1849, 23603, 655, 1030, 6317, 5788, 28951, 4067, 80149, 11329, 54431, 5663, 56288, 1756, 11113, 7070, 1855, 10217, 85450, 6653, 857, 10507, 64780, 84313, 5611, 7345, 9647, 5347, 57493, 91663, 9770, 55742, 2041, 100506658, 199731, 140885, 2022, 4040, 161742, 5585, 8651, 8692, 200734, 2629, 140775, 10019…
GO:0070372	GO:0070372	regulation of ERK1 and ERK2 cascade	GOBP	125	0.159009	1.17235	up	0.0078872	0.0572953	972, 7534, 2950, 2335, 2261, 9368, 3383, 9314, 2771, 1969, 10318, 4853, 10519, 27020, 1739, 3965, 6464, 6363, 5788, 4067, 4089, 2621, 6352, 10048, 2889, 5604, 81610, 57556, 1116, 920, 6366, 5159, 65268, 7078, 140885, 161742, 1436, 200734, 10818, 5595, 23390, 8000
GO:0061952	GO:0061952	midbody abscission	GOBP	13	-0.397297	0.672134	down	0.00794963	0.0576897	128866, 57132, 9525, 51510, 5119, 27243, 91782, 55165, 25978
GO:0045667	GO:0045667	regulation of osteoblast differentiation	GOBP	55	0.218107	1.24372	up	0.00798284	0.0578715	1655, 8626, 1192, 4057, 182, 6422, 3572, 4077, 3488, 655, 6497, 56998, 10507, 9770, 51232, 115908
GO:0032693	GO:0032693	negative regulation of interleukin-10 production	GOBP	5	0.56942	1.76724	up	0.00803921	0.0582206	28951, 3718
GO:0014855	GO:0014855	striated muscle cell proliferation	GOBP	30	0.288228	1.33406	up	0.00808327	0.0584319	861, 3516, 5292, 3836, 7161, 5467, 196528, 60485, 3717, 7048, 2296
GO:0014850	GO:0014850	response to muscle activity	GOBP	8	-0.476075	0.621217	down	0.00808487	0.0584319	2806, 4976, 284207
GO:0044406	GO:0044406	adhesion of symbiont to host	GOBP	5	0.569026	1.76655	up	0.00809702	0.0584448	4057, 3383, 975, 2621
GO:0016048	GO:0016048	detection of temperature stimulus	GOBP	6	0.531505	1.70149	up	0.00811083	0.0584448	7852, 2063, 4804, 6387
GO:0009952	GO:0009952	anterior/posterior pattern specification	GOBP	55	0.215877	1.24095	up	0.00811138	0.0584448	6422, 7157, 3516, 3280, 57534, 6497, 56998, 4089, 54626, 204851, 5663, 7528, 5362, 84678, 79971, 472, 80055, 9968, 4040, 10818, 6790, 79728, 2296
GO:0021884	GO:0021884	forebrain neuron development	GOBP	10	0.437567	1.54893	up	0.00816821	0.0587945	7314, 6091, 22809, 57178, 27089
GO:0034111	GO:0034111	negative regulation of homotypic cell-cell adhesion	GOBP	7	0.501082	1.65051	up	0.00820346	0.0589883	928, 5270, 114897, 10019
GO:0003002	GO:0003002	regionalization	GOBP	88	0.178872	1.19587	up	0.00833694	0.0598874	8626, 6434, 6091, 6422, 4853, 7157, 6405, 3516, 3280, 57534, 6497, 56998, 4089, 54626, 204851, 5663, 7528, 5362, 84678, 79971, 472, 59343, 80055, 1954, 9968, 22856, 4040, 10818, 6790, 10370, 79728, 4188, 2296
GO:0097531	GO:0097531	mast cell migration	GOBP	8	0.475194	1.60833	up	0.00841769	0.0604063	5880, 6777, 5293, 5228
GO:0003179	GO:0003179	heart valve morphogenesis	GOBP	24	0.353339	1.42381	up	0.00843663	0.060481	182, 6659, 6091, 4853, 4089, 1942, 10439, 6093, 4194, 7048
GO:0048598	GO:0048598	embryonic morphogenesis	GOBP	246	0.112969	1.1196	up	0.00849869	0.0608643	8626, 10653, 5307, 2335, 1284, 1889, 1291, 3685, 9368, 3065, 6659, 6692, 3557, 9314, 1857, 1969, 6422, 1289, 4853, 5396, 7157, 5898, 3281, 1739, 655, 9775, 4976, 3280, 57534, 57822, 7408, 6497, 3912, 4089, 157506, 54910, 204851, 3638, 3689, 11078, 5663, 60626, 4318, 23332, 1942, 6654, 10804, 1855, 60436, 90102, 9423, 3398, 2200, 84678, 121227, 133, 6093, 2709, 8324, 8463, 1954, 91663, 8648, 9968,…
GO:0042340	GO:0042340	keratan sulfate catabolic process	GOBP	7	0.499269	1.64752	up	0.00851156	0.060895	4060, 2799, 5549, 2331
GO:0032653	GO:0032653	regulation of interleukin-10 production	GOBP	19	0.337051	1.40081	up	0.00856438	0.0612111	6774, 4179, 53833, 3965, 28951, 3718, 9308, 54440
GO:0006909	GO:0006909	phagocytosis	GOBP	149	0.144107	1.15501	up	0.008594	0.061361	71, 301, 3320, 998, 7879, 10094, 10092, 3685, 311, 25912, 10787, 10093, 3949, 55845, 10552, 10006, 23603, 11151, 5359, 5788, 3561, 4067, 7057, 2621, 3689, 5335, 2889, 56990, 64422, 1793, 7410, 7456, 4240, 84162, 10451, 5880, 5295, 200576, 140885, 3683, 5175, 1130, 8678, 3560, 5595, 63916, 2534, 558
GO:0033135	GO:0033135	regulation of peptidyl-serine phosphorylation	GOBP	64	0.20439	1.22678	up	0.00860811	0.0613999	3320, 1981, 7037, 7295, 493, 207, 64324, 2621, 596, 5217, 1756, 10456, 11235, 857, 9647, 253260, 9770, 1389, 85440, 23171
GO:0019885	GO:0019885	antigen processing and presentation of endogenous peptide antigen via MHC class I	GOBP	17	0.404657	1.49879	up	0.00875383	0.0623352	3107, 6892, 51752, 64167
GO:0061309	GO:0061309	cardiac neural crest cell development involved in outflow tract morphogenesis	GOBP	3	-0.661164	0.51625	down	0.00875681	0.0623352	182, 655, 3280
GO:1901698	GO:1901698	response to nitrogen compound	GOBP	674	0.0752277	1.07813	up	0.00882094	0.0627286	301, 3728, 928, 6382, 2950, 6513, 7431, 2316, 6678, 682, 688, 445, 999, 6774, 4792, 7295, 6720, 1282, 2706, 824, 801, 4780, 10890, 7384, 1291, 9368, 1026, 142, 182, 3383, 9314, 7412, 493, 7852, 975, 10134, 23190, 2771, 7128, 3692, 5690, 6422, 8473, 9612, 29979, 1537, 51274, 50506, 2773, 9550, 3949, 3157, 6520, 51094, 53905, 8780, 207, 7157, 1307, 533, 27101, 3397, 2806, 55023, 4363, 5903, 5176, 3…
GO:0002507	GO:0002507	tolerance induction	GOBP	12	0.433913	1.54329	up	0.00887258	0.0630327	7128, 3965, 4067, 916, 7048
GO:1902656	GO:1902656	calcium ion import into cytosol	GOBP	6	0.563625	1.75703	up	0.0089266	0.0633529	493, 2534
GO:0033687	GO:0033687	osteoblast proliferation	GOBP	16	0.359873	1.43315	up	0.00894961	0.0634466	4057, 3685, 6422, 596, 115908
GO:0072676	GO:0072676	lymphocyte migration	GOBP	55	0.229247	1.25765	up	0.00896429	0.0634466	50848, 4478, 3383, 207, 1893, 6363, 2621, 6352, 9943, 9466, 8764, 387695, 6366, 102, 3683, 2629, 6387, 11240, 5293, 81704, 4345
GO:0002690	GO:0002690	positive regulation of leukocyte chemotaxis	GOBP	51	0.236227	1.26646	up	0.00896716	0.0634466	972, 57402, 284340, 3965, 6363, 7057, 2621, 6352, 9943, 5764, 5880, 6366, 102, 1435, 1436, 5595, 6387, 5228, 90550
GO:0030218	GO:0030218	erythrocyte differentiation	GOBP	81	0.187128	1.20578	up	0.00897559	0.0634466	6774, 2034, 3304, 3276, 51621, 118, 29766, 4067, 2113, 604, 116151, 2309, 23186, 6777, 211, 3718, 79876, 11143, 3635, 669, 3717, 10019, 10320, 10365
GO:0051209	GO:0051209	release of sequestered calcium ion into cytosol	GOBP	54	0.255387	1.29096	up	0.00899816	0.0635428	801, 11151, 6363, 5788, 4067, 3064, 5335, 1756, 7070, 6366, 5311, 9001
GO:0043370	GO:0043370	regulation of CD4-positive, alpha-beta T cell differentiation	GOBP	23	0.321551	1.37927	up	0.00901315	0.0635853	301, 3122, 861, 3965, 6363, 64332, 51043, 80149, 604, 864, 4602, 3718, 9308, 8651, 54440
GO:0006633	GO:0006633	fatty acid biosynthetic process	GOBP	83	-0.209003	0.811393	down	0.00905057	0.0637858	972, 301, 2171, 2950, 6319, 10728, 9524, 2194, 3692, 51094, 9444, 4048, 873, 3638, 64834, 84532, 60481, 4706, 2181, 10613, 79966, 11332, 9926, 55902, 80142
GO:0050790	GO:0050790	regulation of catalytic activity	GOBP	1601	0.053329	1.05478	up	0.00911124	0.0641497	6279, 6280, 972, 301, 3315, 64065, 2810, 5478, 330, 1476, 302, 100133941, 1475, 1508, 3320, 5660, 2950, 4946, 7314, 8626, 3428, 3655, 10653, 50848, 1974, 810, 483, 6281, 1718, 3337, 10728, 998, 23204, 6774, 2335, 7295, 2896, 5268, 831, 823, 4057, 2261, 801, 8655, 5708, 2029, 51806, 1622, 5055, 1001, 1293, 6590, 9368, 1337, 1026, 4171, 142, 54205, 334, 144568, 3065, 1029, 6692, 2760, 3383, 9314, 4…
GO:0045648	GO:0045648	positive regulation of erythrocyte differentiation	GOBP	21	0.321064	1.37859	up	0.00913716	0.0642683	6774, 3304, 3276, 2113, 116151, 2309, 6777, 11143, 3635
GO:0002920	GO:0002920	regulation of humoral immune response	GOBP	31	0.314777	1.36995	up	0.00916392	0.0643927	966, 4179, 975, 716, 715, 2, 5788, 1604
GO:0003413	GO:0003413	chondrocyte differentiation involved in endochondral bone morphogenesis	GOBP	10	0.450208	1.56864	up	0.00920531	0.0646195	871, 309, 85301, 7048
GO:0043085	GO:0043085	positive regulation of catalytic activity	GOBP	900	0.0670545	1.06935	up	0.00922496	0.0646842	6279, 6280, 972, 64065, 5478, 100133941, 3320, 7314, 3428, 3655, 50848, 483, 6281, 3337, 10728, 998, 6774, 2335, 7295, 2896, 4057, 2261, 801, 8655, 1622, 1001, 1026, 54205, 2760, 3383, 9314, 493, 389, 7852, 975, 51107, 6091, 10134, 7805, 2771, 25849, 10276, 5062, 1857, 1969, 6422, 8795, 8301, 2773, 57636, 2065, 397, 10550, 23787, 284340, 29128, 10519, 27338, 4609, 207, 10899, 10006, 1849, 23603, …
GO:0045682	GO:0045682	regulation of epidermis development	GOBP	37	-0.256066	0.774091	down	0.00923278	0.0646842	2810, 360, 8626, 5275, 54845, 861, 3280, 29841, 10626, 84283, 5467, 6093, 3858, 1513, 6820, 2296, 7421
GO:0061351	GO:0061351	neural precursor cell proliferation	GOBP	56	0.212438	1.23669	up	0.00928047	0.0649541	2316, 10653, 4673, 10890, 6692, 2771, 5108, 22809, 7157, 4067, 6259, 2889, 5764, 3398, 84678, 9181, 80709, 7005, 8624, 10818, 6095, 85440, 153241
GO:0045216	GO:0045216	cell-cell junction organization	GOBP	116	-0.166225	0.846856	down	0.00932123	0.0651459	71, 64065, 1832, 3728, 928, 5317, 2316, 50848, 999, 998, 2706, 1001, 389, 7094, 1366, 51599, 5062, 11187, 1969, 1525, 118, 861, 1739, 1894, 7082, 9414, 29841, 5584, 204851, 56288, 10804, 3987, 1828, 857, 6093, 102, 57493, 79983, 100506658, 5175, 1436, 221935, 23705, 5318, 57662, 143098
GO:0030513	GO:0030513	positive regulation of BMP signaling pathway	GOBP	14	0.378094	1.4595	up	0.00932624	0.0651459	4853, 3516, 3280, 4089, 2022
GO:0016093	GO:0016093	polyprenol metabolic process	GOBP	9	-0.520407	0.594279	down	0.00933849	0.0651672	8813, 57016, 79644, 8818
GO:0046637	GO:0046637	regulation of alpha-beta T cell differentiation	GOBP	30	0.283428	1.32767	up	0.00937901	0.0653647	301, 3122, 861, 3965, 6363, 64332, 51043, 80149, 604, 4860, 864, 4602, 3718, 9308, 8651, 7048, 54440
GO:0002455	GO:0002455	humoral immune response mediated by circulating immunoglobulin	GOBP	21	0.326675	1.38635	up	0.00938523	0.0653647	4179, 975, 716, 715, 5788, 1604, 51279
GO:0042531	GO:0042531	positive regulation of tyrosine phosphorylation of STAT protein	GOBP	21	0.33335	1.39564	up	0.0094723	0.0658999	6774, 2261, 3572, 3280, 4067, 3297, 6352, 958, 1436, 3717, 2534
GO:0060350	GO:0060350	endochondral bone morphogenesis	GOBP	24	0.307774	1.36039	up	0.00948066	0.0658999	2261, 871, 309, 85301, 7048, 2296
GO:0033572	GO:0033572	transferrin transport	GOBP	25	-0.309437	0.73386	down	0.00949945	0.0659658	7037, 9550, 533, 523, 9296, 9114, 51382, 7018
GO:0006072	GO:0006072	glycerol-3-phosphate metabolic process	GOBP	5	-0.596653	0.550652	down	0.00954435	0.066148	2820, 256356, 23171
GO:0052646	GO:0052646	alditol phosphate metabolic process	GOBP	5	-0.596653	0.550652	down	0.00954435	0.066148	2820, 256356, 23171
GO:0046364	GO:0046364	monosaccharide biosynthetic process	GOBP	61	-0.21818	0.803981	down	0.00961813	0.0665943	226, 5223, 5226, 7086, 10327, 10776, 8473, 6888, 2806, 5903, 51363, 2805, 6652, 6576, 1468, 5106, 231, 51547, 5091, 230
GO:0032609	GO:0032609	interferon-gamma production	GOBP	42	0.250327	1.28445	up	0.0096298	0.06661	3115, 7805, 8140, 53833, 3965, 80149, 2621, 9466, 653499, 11119, 140885, 914, 916, 3554, 54440, 558
GO:0048593	GO:0048593	camera-type eye morphogenesis	GOBP	41	0.247368	1.28065	up	0.00964184	0.0666283	182, 1969, 4853, 655, 6497, 204851, 7528, 7070, 5764, 84678, 10152, 4040, 221935, 10818, 1296, 5797
GO:1901215	GO:1901215	negative regulation of neuron death	GOBP	94	0.169931	1.18522	up	0.009666	0.0666493	1981, 2896, 128866, 80331, 2065, 207, 163, 5176, 11151, 2932, 3297, 55737, 5584, 5663, 596, 7186, 94234, 7336, 7133, 84678, 6653, 4204, 1435, 84280, 4929, 2632, 3717, 2629, 6812, 867, 2534, 4345, 558
GO:0007517	GO:0007517	muscle organ development	GOBP	102	0.161569	1.17535	up	0.00966772	0.0666493	1832, 1655, 4637, 10521, 688, 445, 5307, 1293, 8087, 2065, 1634, 26471, 3516, 9328, 6497, 4089, 84159, 596, 56261, 1756, 7168, 7402, 1839, 857, 57493, 6876, 2022, 6665, 5318, 59269, 1960, 2296
GO:0045637	GO:0045637	regulation of myeloid cell differentiation	GOBP	130	0.148052	1.15957	up	0.00967308	0.0666493	972, 6774, 4792, 4057, 3065, 182, 3304, 3692, 6422, 3276, 4853, 51621, 10519, 4609, 861, 4067, 56998, 7057, 2113, 760, 116151, 4254, 57095, 10456, 2309, 2200, 3665, 920, 23186, 5295, 1435, 6777, 9770, 11143, 3635, 80349, 10398, 2124, 123169
GO:1905247	GO:1905247	positive regulation of aspartic-type peptidase activity	GOBP	5	-0.595827	0.551107	down	0.00968901	0.0666942	2896, 8301, 4067, 1942
GO:1902946	GO:1902946	protein localization to early endosome	GOBP	8	0.468348	1.59735	up	0.00971674	0.0667444	4478, 6653, 4248
GO:0007028	GO:0007028	cytoplasm organization	GOBP	5	0.558855	1.74867	up	0.00971947	0.0667444	2120, 57178, 6654
GO:0043517	GO:0043517	positive regulation of DNA damage response, signal transduction by p53 class mediator	GOBP	10	0.468254	1.5972	up	0.00973569	0.0667444	1655, 25946, 472, 161742, 200734
GO:0010977	GO:0010977	negative regulation of neuron projection development	GOBP	65	0.199833	1.2212	up	0.00973846	0.0667444	7431, 2316, 382, 10509, 2288, 3956, 83999, 10519, 6405, 54910, 6259, 5663, 53335, 1942, 7070, 4804, 9423, 81618, 9139, 10507, 57556, 9529, 22902, 9037, 23258, 1948, 23557
GO:0042532	GO:0042532	negative regulation of tyrosine phosphorylation of STAT protein	GOBP	13	0.40012	1.492	up	0.00974337	0.0667444	857, 8651, 10019
GO:0048536	GO:0048536	spleen development	GOBP	15	0.365969	1.44191	up	0.0097535	0.0667493	4791, 1030, 596, 5585, 10370
GO:0090335	GO:0090335	regulation of brown fat cell differentiation	GOBP	12	-0.414802	0.660471	down	0.00978968	0.0669323	655, 5292, 51043, 6239, 284207
GO:0010728	GO:0010728	regulation of hydrogen peroxide biosynthetic process	GOBP	2	0.79681	2.21845	up	0.00990038	0.0675608	2534
GO:0002765	GO:0002765	immune response-inhibiting signal transduction	GOBP	2	-0.745911	0.474302	down	0.00990625	0.0675608	53833, 4067
GO:0070102	GO:0070102	interleukin-6-mediated signaling pathway	GOBP	19	0.365332	1.44099	up	0.00991019	0.0675608	6774, 3572, 3716, 4089, 3717, 867
GO:0007612	GO:0007612	learning	GOBP	43	0.23578	1.2659	up	0.00994191	0.0676993	27020, 9775, 55236, 3064, 60626, 5764, 8704, 4204, 23259, 5532, 440275, 3643, 2534
GO:0018149	GO:0018149	peptide cross-linking	GOBP	23	-0.326298	0.72159	down	0.00994959	0.0676993	301, 1832, 6707, 1475, 6699, 6698, 2335, 2125, 9806, 1634, 7051, 6704, 633, 3713, 7057, 3858, 7053
GO:0098703	GO:0098703	calcium ion import across plasma membrane	GOBP	4	0.605653	1.83245	up	0.00999738	0.0679592	493, 2534
GO:0062012	GO:0062012	regulation of small molecule metabolic process	GOBP	248	-0.109732	0.896074	down	0.0100133	0.0680025	972, 301, 2171, 4946, 6319, 5500, 5223, 6720, 5901, 5708, 2222, 142, 2194, 493, 3487, 7175, 3692, 3486, 10776, 5690, 8473, 9612, 4953, 3157, 2224, 51094, 90007, 10762, 207, 5682, 7157, 5499, 26471, 5903, 5691, 6713, 9611, 2932, 5713, 3156, 157506, 4928, 3638, 9563, 3422, 5663, 4047, 54704, 60481, 1595, 1728, 5467, 10613, 857, 4802, 133, 10654, 5341, 5718, 9926, 114897, 8480, 1717, 9688, 5165, 205…
GO:0034446	GO:0034446	substrate adhesion-dependent cell spreading	GOBP	75	0.196066	1.21661	up	0.0100829	0.0684096	4070, 2316, 6281, 998, 2335, 3685, 3915, 10519, 23603, 9341, 3912, 84168, 11078, 5829, 6239, 1942, 3987, 1793, 10630, 3611, 8324, 5295, 8874, 91663, 55742, 2041, 55435, 4739, 83706, 57580, 558
GO:0035747	GO:0035747	natural killer cell chemotaxis	GOBP	3	0.674604	1.96326	up	0.0100982	0.0684474	6352, 5293
GO:0051894	GO:0051894	positive regulation of focal adhesion assembly	GOBP	16	0.35491	1.42605	up	0.0101621	0.0688148	6281, 6422, 1307, 7070, 3987, 6093, 9647
GO:0006643	GO:0006643	membrane lipid metabolic process	GOBP	173	-0.167633	0.845664	down	0.010244	0.0693036	5660, 9524, 51228, 2760, 84002, 347735, 8879, 54965, 9517, 9334, 256987, 2525, 64834, 60481, 4258, 64781, 94103, 171546, 204219, 53947, 8702, 8813, 80055, 4758, 23556, 2629, 8703, 2528, 285362, 128869, 222, 8818
GO:0002221	GO:0002221	pattern recognition receptor signaling pathway	GOBP	138	0.151097	1.16311	up	0.0103267	0.0697965	6279, 6280, 330, 1508, 57402, 7314, 4792, 4057, 3659, 7128, 3304, 10318, 25921, 8780, 7322, 57162, 4067, 3689, 329, 64135, 857, 3665, 7187, 6397, 10010, 1513, 148022, 958, 57724, 23180, 8915, 85364, 7867
GO:0050732	GO:0050732	negative regulation of peptidyl-tyrosine phosphorylation	GOBP	37	0.264496	1.30277	up	0.0103379	0.0698053	6422, 5788, 5663, 7070, 857, 10507, 84313, 199731, 8651, 8692, 10019, 867
GO:0050906	GO:0050906	detection of stimulus involved in sensory perception	GOBP	10	0.426945	1.53257	up	0.0103591	0.0698819	7852, 5270, 2063, 6387, 2534
GO:0031442	GO:0031442	positive regulation of mRNA 3'-end processing	GOBP	9	-0.444506	0.641141	down	0.0104369	0.0703282	11051, 22916, 3297, 123169
GO:0010310	GO:0010310	regulation of hydrogen peroxide metabolic process	GOBP	8	0.464843	1.59176	up	0.0104451	0.0703282	5880, 2534
GO:0045684	GO:0045684	positive regulation of epidermis development	GOBP	14	-0.37493	0.687338	down	0.0104657	0.0704	2810, 10626, 84283, 5467, 3858, 6820, 2296, 7421
GO:0016051	GO:0016051	carbohydrate biosynthetic process	GOBP	136	-0.161309	0.851029	down	0.0104989	0.0705567	226, 6513, 5500, 5223, 5226, 7086, 10327, 10776, 8473, 6888, 207, 3038, 5499, 2806, 5903, 2932, 55276, 178, 9334, 51363, 3613, 2525, 2805, 6652, 2997, 5341, 51477, 6576, 54187, 2632, 1468, 5261, 5509, 5106, 231, 3643, 51547, 5091, 50515, 230, 8660
GO:0003407	GO:0003407	neural retina development	GOBP	20	0.336865	1.40055	up	0.0105244	0.070661	493, 86, 204851, 5663, 7070, 5764, 221935, 5797
GO:0046641	GO:0046641	positive regulation of alpha-beta T cell proliferation	GOBP	9	0.443736	1.55852	up	0.0105755	0.0709368	975, 3965, 5788, 1604, 916, 7048
GO:0007169	GO:0007169	transmembrane receptor protein tyrosine kinase signaling pathway	GOBP	531	0.0873164	1.09124	up	0.0106211	0.0710371	71, 3315, 3320, 998, 1173, 7879, 6774, 6720, 1284, 1282, 967, 2261, 10094, 10092, 1001, 3685, 9368, 51107, 6091, 3487, 2771, 5062, 3486, 10787, 1969, 8473, 54845, 5327, 9550, 10093, 9019, 55845, 2065, 51094, 27020, 22916, 1634, 207, 10552, 10006, 3482, 163, 7072, 533, 55023, 9982, 3488, 3516, 523, 59338, 4976, 6464, 2932, 1175, 8879, 51043, 4067, 10016, 7057, 23064, 1176, 6259, 9296, 84159, 10188…
GO:0001759	GO:0001759	organ induction	GOBP	3	0.671	1.95619	up	0.0106227	0.0710371	6091, 10818
GO:0036119	GO:0036119	response to platelet-derived growth factor	GOBP	11	0.410201	1.50712	up	0.0106305	0.0710371	5764, 5159, 867, 2534
GO:0036120	GO:0036120	cellular response to platelet-derived growth factor stimulus	GOBP	11	0.410201	1.50712	up	0.0106305	0.0710371	5764, 5159, 867, 2534
GO:0010922	GO:0010922	positive regulation of phosphatase activity	GOBP	16	0.372645	1.45157	up	0.0106535	0.0711236	801, 5788, 5341, 5159, 3717
GO:0007200	GO:0007200	phospholipase C-activating G protein-coupled receptor signaling pathway	GOBP	8	-0.513678	0.598291	down	0.0106822	0.0712482	9368, 2769, 1241
GO:0040037	GO:0040037	negative regulation of fibroblast growth factor receptor signaling pathway	GOBP	11	0.487788	1.62871	up	0.010701	0.0713068	7057, 4804, 387914
GO:0035987	GO:0035987	endodermal cell differentiation	GOBP	26	0.292255	1.33944	up	0.010922	0.0727111	2335, 1284, 1291, 3685, 1289, 3281, 3912, 3689, 4318, 3678, 123169
GO:0019400	GO:0019400	alditol metabolic process	GOBP	13	-0.461651	0.630242	down	0.0110347	0.0733921	2820, 2805, 6652, 5106, 231, 256356
GO:0030595	GO:0030595	leukocyte chemotaxis	GOBP	113	0.16794	1.18287	up	0.0110471	0.0734055	6279, 6280, 972, 301, 5478, 57402, 682, 7852, 1525, 284340, 11151, 3965, 6363, 4067, 7057, 2621, 3689, 6352, 9943, 51119, 5764, 387695, 10451, 5880, 6366, 200576, 102, 1435, 1436, 1130, 5595, 6387, 11240, 5293, 3603, 5228, 90550, 57580
GO:0007010	GO:0007010	cytoskeleton organization	GOBP	1056	0.065512	1.06771	up	0.0110767	0.0734987	6279, 3853, 6280, 71, 3860, 301, 4070, 1832, 3868, 226, 5317, 7171, 3854, 7431, 2316, 84790, 50848, 6281, 10383, 7170, 998, 4478, 5493, 5901, 824, 286887, 10094, 382, 10092, 1452, 9368, 9124, 2125, 11034, 8766, 23580, 25897, 3383, 1107, 5358, 3936, 286077, 389, 2288, 7175, 7094, 3983, 7128, 390, 3304, 5756, 5062, 10787, 6422, 5108, 1525, 128866, 171024, 11135, 4853, 10093, 55845, 397, 23299, 2280…
GO:0060284	GO:0060284	regulation of cell development	GOBP	241	0.11032	1.11663	up	0.0110818	0.0734987	4070, 2316, 50848, 6281, 4673, 998, 2335, 2896, 4057, 10509, 4076, 8766, 3065, 6692, 7852, 6091, 5108, 3572, 4853, 3949, 10519, 27020, 7157, 118, 6405, 23603, 3397, 5176, 655, 4976, 3280, 2932, 6497, 4067, 4089, 5584, 54626, 9175, 54910, 6259, 11078, 5270, 5663, 596, 6239, 53335, 7070, 51199, 5764, 7161, 646, 3987, 1793, 4804, 3611, 9423, 5362, 7133, 2200, 5604, 6653, 10507, 57556, 6093, 23129, 1…
GO:1904896	GO:1904896	ESCRT complex disassembly	GOBP	11	-0.424344	0.654199	down	0.011136	0.0736418	57132, 9525, 51510, 5119, 27243, 91782, 25978
GO:1904903	GO:1904903	ESCRT III complex disassembly	GOBP	11	-0.424344	0.654199	down	0.011136	0.0736418	57132, 9525, 51510, 5119, 27243, 91782, 25978
GO:0097106	GO:0097106	postsynaptic density organization	GOBP	9	-0.441479	0.643084	down	0.0111449	0.0736418	382, 1739, 84885, 23613, 64101
GO:0099084	GO:0099084	postsynaptic specialization organization	GOBP	9	-0.441479	0.643084	down	0.0111449	0.0736418	382, 1739, 84885, 23613, 64101
GO:0048304	GO:0048304	positive regulation of isotype switching to IgG isotypes	GOBP	4	0.598787	1.81991	up	0.0111636	0.0736961	5788, 958
GO:0042744	GO:0042744	hydrogen peroxide catabolic process	GOBP	17	-0.395343	0.673449	down	0.0112119	0.0739437	5052, 25824, 50506, 53905, 847
GO:0048009	GO:0048009	insulin-like growth factor receptor signaling pathway	GOBP	22	0.370462	1.4484	up	0.0112281	0.0739437	1001, 3487, 3486, 207, 3482, 55023, 3488, 26058, 5295, 51232
GO:0071636	GO:0071636	positive regulation of transforming growth factor beta production	GOBP	13	0.381622	1.46466	up	0.0112324	0.0739437	4179, 4060, 3965, 7057, 4602, 4345
GO:1905522	GO:1905522	negative regulation of macrophage migration	GOBP	2	0.784618	2.19157	up	0.011256	0.0739586	4345
GO:0032613	GO:0032613	interleukin-10 production	GOBP	20	0.319936	1.37704	up	0.0112658	0.0739586	6774, 4179, 53833, 3965, 28951, 3718, 9308, 54440
GO:0071801	GO:0071801	regulation of podosome assembly	GOBP	7	0.485148	1.62442	up	0.0112668	0.0739586	4478, 3936
GO:0032965	GO:0032965	regulation of collagen biosynthetic process	GOBP	16	0.370283	1.44814	up	0.0112763	0.0739586	7431, 861, 2805, 5467, 5159, 4602, 4261, 2022
GO:0006325	GO:0006325	chromatin organization	GOBP	711	0.0792822	1.08251	up	0.0113695	0.0745009	8626, 4673, 3159, 6720, 80218, 79718, 10075, 4171, 4676, 3065, 1029, 1107, 2091, 8932, 6595, 7175, 23326, 8473, 3276, 9324, 4582, 29128, 4609, 86, 51504, 7157, 9792, 55806, 23170, 54107, 9611, 64324, 165918, 51780, 6497, 57178, 7994, 51043, 55611, 23347, 4089, 55723, 57492, 604, 10626, 10765, 29086, 171023, 26053, 546, 9733, 6602, 84181, 8607, 57634, 195814, 55011, 29117, 55683, 387103, 54108, 84…
GO:0006892	GO:0006892	post-Golgi vesicle-mediated transport	GOBP	88	0.186351	1.20484	up	0.0114183	0.0747511	10890, 7805, 8673, 9341, 164, 10133, 51479, 6272, 2060, 2181, 6653, 55763, 6293, 91461, 9135, 54520, 54832, 63971, 6844, 23230, 55204, 55435, 55770, 10490, 51542, 403
GO:0048368	GO:0048368	lateral mesoderm development	GOBP	4	0.597075	1.8168	up	0.0114723	0.0750355	8463, 10370
GO:0070371	GO:0070371	ERK1 and ERK2 cascade	GOBP	139	0.145308	1.1564	up	0.0115069	0.0751923	972, 7534, 2950, 2335, 2261, 3685, 9368, 678, 3383, 9314, 2771, 1969, 10318, 4853, 10519, 27020, 4609, 1739, 3965, 6464, 6363, 5788, 4067, 4089, 2621, 6352, 10048, 2889, 5604, 81610, 57556, 1116, 920, 6366, 5159, 65268, 7078, 140885, 161742, 1436, 200734, 10818, 5595, 7018, 23390, 8000
GO:0070527	GO:0070527	platelet aggregation	GOBP	41	0.254168	1.28939	up	0.0115353	0.0753087	71, 3315, 5478, 928, 2316, 50848, 2335, 1192, 7094, 5912, 1465, 23173, 4067, 5270, 10630, 3611, 5341, 114897, 6812, 10019, 10398, 83706
GO:0044703	GO:0044703	multi-organism reproductive process	GOBP	323	0.0933696	1.09787	up	0.011546	0.0753091	226, 928, 6513, 7314, 8626, 682, 54407, 6774, 2706, 824, 4179, 8655, 5887, 7417, 493, 6595, 10134, 26528, 3490, 1525, 8894, 10983, 397, 10519, 9444, 207, 3482, 1307, 2806, 2120, 81671, 3488, 3965, 59338, 2707, 8879, 7076, 57178, 8653, 26064, 4089, 55723, 2113, 3985, 23064, 604, 5270, 55905, 10765, 7528, 596, 5017, 4318, 546, 57095, 6654, 5764, 7351, 51361, 646, 10916, 8607, 5467, 7707, 4240, 7372…
GO:0140112	GO:0140112	extracellular vesicle biogenesis	GOBP	18	-0.351453	0.703665	down	0.0115644	0.0753602	6382, 7879, 8766, 9525, 27243, 92714
GO:0030150	GO:0030150	protein import into mitochondrial matrix	GOBP	14	-0.381037	0.683152	down	0.0117839	0.0767199	100287932, 140823, 131118
GO:0046365	GO:0046365	monosaccharide catabolic process	GOBP	37	-0.273039	0.761063	down	0.0118593	0.0771398	226, 5223, 3099, 7157, 55276, 11164, 2582, 669, 2528, 230
GO:0010712	GO:0010712	regulation of collagen metabolic process	GOBP	18	0.348402	1.4168	up	0.0119589	0.0777167	7431, 861, 2805, 5467, 5159, 4602, 4261, 2022
GO:1903169	GO:1903169	regulation of calcium ion transmembrane transport	GOBP	64	0.225639	1.25312	up	0.01198	0.0777822	801, 29979, 11151, 4067, 3064, 5335, 1756, 7070, 6548, 57620, 2669, 2534, 5311, 9001
GO:0046456	GO:0046456	icosanoid biosynthetic process	GOBP	29	-0.349633	0.704947	down	0.0120977	0.0784401	972, 301, 2171, 10728, 4048, 873, 4258, 4259, 80142, 124975
GO:0042415	GO:0042415	norepinephrine metabolic process	GOBP	3	0.661634	1.93796	up	0.0121035	0.0784401	2034, 26002, 231
GO:0030104	GO:0030104	water homeostasis	GOBP	38	-0.257231	0.77319	down	0.0121776	0.0787913	2810, 3868, 360, 8626, 8766, 51599, 57822, 6337, 29841, 4645, 64834, 23327, 84283, 11215, 358, 8692, 113, 2629, 231
GO:0090407	GO:0090407	organophosphate biosynthetic process	GOBP	421	-0.0981286	0.906532	down	0.0121842	0.0787913	226, 2171, 6319, 824, 7086, 9524, 142, 51727, 2194, 5783, 6241, 10327, 56910, 3615, 3157, 2224, 2987, 1606, 9061, 8833, 80271, 1460, 523, 59338, 5359, 8525, 54965, 56894, 3422, 9517, 30968, 256987, 353, 55500, 64834, 2180, 54704, 84962, 84532, 60481, 4860, 2181, 94103, 5467, 6652, 7372, 79966, 8396, 10423, 10654, 5341, 1152, 11332, 26751, 79717, 51099, 5836, 23259, 9926, 8813, 472, 5295, 200576, …
GO:0060337	GO:0060337	type I interferon signaling pathway	GOBP	87	0.184735	1.2029	up	0.0122021	0.0787913	3107, 3664, 3659, 7297, 3716, 2634, 23170, 6672, 3660, 3665, 11274, 3455
GO:0071357	GO:0071357	cellular response to type I interferon	GOBP	88	0.184735	1.2029	up	0.0122021	0.0787913	3107, 3664, 3659, 7297, 3716, 2634, 23170, 6672, 3660, 3665, 11274, 3455
GO:0007492	GO:0007492	endoderm development	GOBP	41	0.234768	1.26462	up	0.0122532	0.0790495	2335, 1284, 1291, 3685, 3065, 1289, 3915, 3281, 3912, 4089, 3689, 4318, 9968, 3678, 123169
GO:0046598	GO:0046598	positive regulation of viral entry into host cell	GOBP	11	0.40333	1.4968	up	0.0123836	0.0797452	972, 3956, 3965, 920, 10475, 81559, 6737
GO:0075294	GO:0075294	positive regulation by symbiont of entry into host	GOBP	11	0.40333	1.4968	up	0.0123836	0.0797452	972, 3956, 3965, 920, 10475, 81559, 6737
GO:0046328	GO:0046328	regulation of JNK cascade	GOBP	75	0.188022	1.20686	up	0.0124888	0.0803501	2950, 998, 6422, 207, 9611, 6363, 6317, 7186, 2889, 7185, 10771, 5911, 7187, 8324, 6366, 7164, 9770, 140885, 153769
GO:0003157	GO:0003157	endocardium development	GOBP	5	0.544321	1.72344	up	0.0125196	0.0804752	3516, 4089
GO:0099116	GO:0099116	tRNA 5'-end processing	GOBP	9	-0.538694	0.58351	down	0.012555	0.0806191	54913, 10248
GO:0042362	GO:0042362	fat-soluble vitamin biosynthetic process	GOBP	6	0.591322	1.80637	up	0.0125648	0.0806191	5360, 1593
GO:0010842	GO:0010842	retina layer formation	GOBP	8	0.479169	1.61473	up	0.0126415	0.0810385	204851, 221935, 5797
GO:0044803	GO:0044803	multi-organism membrane organization	GOBP	6	0.507691	1.66145	up	0.0126849	0.0812427	5478, 7852, 2621, 920, 8692
GO:0060044	GO:0060044	negative regulation of cardiac muscle cell proliferation	GOBP	8	0.455103	1.57634	up	0.0127137	0.0813142	7161, 60485, 7048
GO:1902547	GO:1902547	regulation of cellular response to vascular endothelial growth factor stimulus	GOBP	10	0.434901	1.54481	up	0.012719	0.0813142	967, 493, 6091, 1634, 57556, 199731
GO:0031102	GO:0031102	neuron projection regeneration	GOBP	31	0.261356	1.29869	up	0.0127504	0.0814416	2316, 2896, 3371, 9314, 83999, 5396, 596, 7070, 5764, 5604, 133, 4548, 3717
GO:0006885	GO:0006885	regulation of pH	GOBP	55	-0.229692	0.794779	down	0.0127878	0.0816071	7879, 2896, 9550, 55858, 533, 523, 760, 9296, 596, 9114, 51382, 6548, 5595, 23557
GO:0003209	GO:0003209	cardiac atrium morphogenesis	GOBP	8	0.454748	1.57578	up	0.0128035	0.081634	6659, 4853, 6654, 57493, 2022
GO:0002825	GO:0002825	regulation of T-helper 1 type immune response	GOBP	7	0.507112	1.66049	up	0.0128186	0.0816568	301, 6363, 9466, 3718, 3554
GO:0002604	GO:0002604	regulation of dendritic cell antigen processing and presentation	GOBP	6	0.506151	1.65889	up	0.0130437	0.0830161	972, 6363, 7057, 6366, 10875
GO:0090331	GO:0090331	negative regulation of platelet aggregation	GOBP	6	0.505946	1.65855	up	0.0130919	0.0832188	928, 5270, 114897, 10019
GO:0042398	GO:0042398	cellular modified amino acid biosynthetic process	GOBP	46	-0.278142	0.75719	down	0.013099	0.0832188	4780, 5352, 5359, 79017, 2937, 4258, 1152, 2643, 124975
GO:0008340	GO:0008340	determination of adult lifespan	GOBP	10	0.415961	1.51583	up	0.0131236	0.0832629	7157, 7799, 472, 3635, 2629
GO:0051247	GO:0051247	positive regulation of protein metabolic process	GOBP	1069	0.0609206	1.06281	up	0.0131295	0.0832629	6279, 6280, 972, 64065, 5478, 330, 100133941, 3320, 7431, 4946, 7314, 1984, 3428, 7555, 1981, 4478, 7879, 6774, 4792, 2335, 7037, 7295, 2896, 6720, 4057, 2261, 801, 4780, 1452, 10075, 1026, 54205, 6659, 25897, 3383, 9314, 493, 7852, 975, 51107, 6091, 10134, 7805, 7128, 5886, 150696, 5912, 3304, 3692, 5062, 1857, 81876, 8473, 8795, 10318, 29979, 3572, 3276, 8301, 3949, 8087, 2065, 10550, 23787, 45…
GO:0039702	GO:0039702	viral budding via host ESCRT complex	GOBP	31	-0.346243	0.707341	down	0.0131458	0.0832918	128866, 57132, 9525, 5119, 27243, 79720, 91782, 25978
GO:0051338	GO:0051338	regulation of transferase activity	GOBP	694	0.0725441	1.07524	up	0.0131997	0.0835588	972, 3315, 2810, 5478, 100133941, 3320, 2950, 7314, 1974, 10728, 998, 7295, 4057, 2261, 801, 1622, 9368, 1026, 1029, 9314, 493, 7852, 975, 6091, 7128, 25849, 5912, 5062, 1857, 1969, 6422, 8795, 10983, 2065, 90007, 57018, 284340, 10519, 27338, 4609, 207, 10899, 10006, 1849, 7157, 23603, 1739, 347735, 1894, 5903, 1163, 1460, 655, 1030, 6464, 2932, 6363, 8525, 6317, 5788, 595, 28951, 4067, 11329, 70…
GO:0046112	GO:0046112	nucleobase biosynthetic process	GOBP	17	-0.388092	0.67835	down	0.0132284	0.0836017	51727, 8833, 353, 7372, 3251
GO:0050919	GO:0050919	negative chemotaxis	GOBP	15	0.353479	1.42401	up	0.0132301	0.0836017	10509, 3685, 6091, 6405, 54910, 6259, 9423, 10507, 57556, 9037
GO:0003176	GO:0003176	aortic valve development	GOBP	15	0.37426	1.45391	up	0.0133151	0.0840639	182, 6091, 3516, 1942, 7133, 6093
GO:0030325	GO:0030325	adrenal gland development	GOBP	9	0.432616	1.54128	up	0.0133287	0.0840749	84159, 10370, 27122
GO:0040018	GO:0040018	positive regulation of multicellular organism growth	GOBP	8	0.452058	1.57154	up	0.0135022	0.0850942	596, 1435, 6777
GO:0070528	GO:0070528	protein kinase C signaling	GOBP	9	0.451924	1.57133	up	0.0135376	0.0852412	5341, 91663, 958, 23171
GO:0051453	GO:0051453	regulation of intracellular pH	GOBP	47	-0.244127	0.783388	down	0.0135731	0.0853886	7879, 2896, 9550, 55858, 533, 523, 760, 9296, 596, 9114, 51382, 6548, 23557
GO:0042440	GO:0042440	pigment metabolic process	GOBP	51	-0.256916	0.773433	down	0.0136682	0.0859108	1001, 10755, 8833, 51629, 596, 353, 645, 1371, 3251, 211, 3163
GO:0048841	GO:0048841	regulation of axon extension involved in axon guidance	GOBP	17	0.351732	1.42153	up	0.0137901	0.0865438	10509, 6405, 54910, 6259, 10507, 57556, 1954, 9037, 6387
GO:0002934	GO:0002934	desmosome organization	GOBP	10	-0.450773	0.637135	down	0.0138047	0.0865438	64065, 1832, 3728, 11187, 29841, 5318
GO:0030865	GO:0030865	cortical cytoskeleton organization	GOBP	48	0.23378	1.26337	up	0.0138075	0.0865438	382, 3936, 389, 7094, 390, 10787, 1739, 1894, 2036, 3993, 5880, 6093, 5341, 11215, 91010, 2037, 114793, 23433, 752, 80206
GO:0010559	GO:0010559	regulation of glycoprotein biosynthetic process	GOBP	19	0.334033	1.39659	up	0.0138177	0.0865438	9528, 6363, 596, 81618, 1839, 6366, 3718, 6646
GO:0006600	GO:0006600	creatine metabolic process	GOBP	7	-0.633445	0.53076	down	0.0138326	0.0865608	6535, 1152
GO:0006750	GO:0006750	glutathione biosynthetic process	GOBP	19	-0.414244	0.66084	down	0.0138652	0.086612	4780, 79017, 2937, 4258, 124975
GO:0019184	GO:0019184	nonribosomal peptide biosynthetic process	GOBP	19	-0.414244	0.66084	down	0.0138652	0.086612	4780, 79017, 2937, 4258, 124975
GO:0034121	GO:0034121	regulation of toll-like receptor signaling pathway	GOBP	38	0.251459	1.2859	up	0.0139155	0.0868381	330, 4057, 3659, 7128, 57162, 4067, 329, 857, 3665, 148022
GO:0071675	GO:0071675	regulation of mononuclear cell migration	GOBP	61	0.200001	1.2214	up	0.0139259	0.0868381	57402, 4478, 284340, 207, 1893, 3965, 4067, 7057, 2621, 6352, 9943, 9466, 8764, 387695, 6366, 102, 1435, 1436, 5595, 6387, 11240, 81704, 4345
GO:0009062	GO:0009062	fatty acid catabolic process	GOBP	85	-0.219798	0.802681	down	0.014108	0.0878053	207, 6342, 1892, 2108, 3033, 5467, 2109, 39, 1632, 10994, 5194, 9663, 5096, 91452, 5106, 10999, 23175, 83752, 8660
GO:0019953	GO:0019953	sexual reproduction	GOBP	249	0.102019	1.1074	up	0.0141148	0.0878053	226, 928, 7314, 8626, 6774, 4179, 8655, 5887, 7417, 493, 6595, 10134, 26528, 1525, 8894, 10983, 10519, 9444, 207, 3482, 2120, 59338, 2707, 8879, 57178, 8653, 26064, 4089, 55723, 3985, 23064, 604, 5270, 55905, 10765, 7528, 596, 5017, 546, 57095, 6654, 5764, 51361, 646, 8607, 7707, 4240, 84678, 6627, 472, 102, 5347, 8648, 9191, 9702, 10406, 55342, 23705, 56907, 80025, 8287, 6812, 6790, 9509, 10184,…
GO:0002369	GO:0002369	T cell cytokine production	GOBP	14	0.371638	1.45011	up	0.0141301	0.0878053	975, 1604, 7186, 7133, 3554, 54440
GO:1901222	GO:1901222	regulation of NIK/NF-kappaB signaling	GOBP	59	0.210356	1.23412	up	0.0141306	0.0878053	4792, 9516, 7805, 51094, 655, 3965, 6363, 80149, 3987, 3611, 329, 9770, 54765, 219790, 23328
GO:0019062	GO:0019062	virion attachment to host cell	GOBP	4	0.583387	1.7921	up	0.0142185	0.0881952	3383, 975, 2621
GO:0044650	GO:0044650	adhesion of symbiont to host cell	GOBP	4	0.583387	1.7921	up	0.0142185	0.0881952	3383, 975, 2621
GO:2000352	GO:2000352	negative regulation of endothelial cell apoptotic process	GOBP	12	0.383427	1.46731	up	0.0142306	0.0881952	4780, 3383, 7128, 2621, 9037
GO:0003401	GO:0003401	axis elongation	GOBP	13	0.371193	1.44946	up	0.0142726	0.0883777	3371, 6422, 157506, 9968, 4040
GO:0002088	GO:0002088	lens development in camera-type eye	GOBP	26	0.277959	1.32043	up	0.0143092	0.0885021	7431, 1969, 4094, 1739, 6497, 204851, 10765, 10152, 161742, 200734, 10818, 7048
GO:0002200	GO:0002200	somatic diversification of immune receptors	GOBP	41	0.247195	1.28043	up	0.0143427	0.0885021	7037, 6929, 5788, 165918, 604, 7528, 4683, 9466, 472, 958, 10721, 64919
GO:0010742	GO:0010742	macrophage derived foam cell differentiation	GOBP	16	0.370955	1.44912	up	0.0143491	0.0885021	4792, 3685, 1435, 6646
GO:0090077	GO:0090077	foam cell differentiation	GOBP	16	0.370955	1.44912	up	0.0143491	0.0885021	4792, 3685, 1435, 6646
GO:0036289	GO:0036289	peptidyl-serine autophosphorylation	GOBP	9	0.472436	1.6039	up	0.0143551	0.0885021	4140, 472, 200576
GO:0030522	GO:0030522	intracellular receptor signaling pathway	GOBP	168	0.126345	1.13467	up	0.0144912	0.089264	330, 2171, 1655, 7314, 10521, 8626, 6774, 4792, 6720, 142, 3065, 23019, 7128, 3304, 6422, 9612, 8780, 861, 5292, 9611, 57178, 10626, 171023, 2063, 2101, 1488, 5467, 329, 64135, 8284, 3665, 6397, 8648, 79876, 5165, 4929, 3717, 85364, 11240, 6095, 10370, 7421, 10365, 55823
GO:0002756	GO:0002756	MyD88-independent toll-like receptor signaling pathway	GOBP	27	0.297781	1.34687	up	0.0146017	0.0897722	330, 7314, 7322, 329, 3665, 7187, 10010, 148022, 958
GO:0035666	GO:0035666	TRIF-dependent toll-like receptor signaling pathway	GOBP	26	0.297781	1.34687	up	0.0146017	0.0897722	330, 7314, 7322, 329, 3665, 7187, 10010, 148022, 958
GO:0014819	GO:0014819	regulation of skeletal muscle contraction	GOBP	5	0.581617	1.78893	up	0.0146117	0.0897722	1756
GO:1905207	GO:1905207	regulation of cardiocyte differentiation	GOBP	10	0.41073	1.50792	up	0.0146415	0.089877	4089, 8324, 1948, 10818
GO:0002712	GO:0002712	regulation of B cell mediated immunity	GOBP	19	0.323607	1.3821	up	0.0147431	0.0903445	7037, 5788, 604, 9466, 958
GO:0002889	GO:0002889	regulation of immunoglobulin mediated immune response	GOBP	19	0.323607	1.3821	up	0.0147431	0.0903445	7037, 5788, 604, 9466, 958
GO:0051146	GO:0051146	striated muscle cell differentiation	GOBP	103	0.152567	1.16482	up	0.0148179	0.0907246	928, 6382, 688, 824, 975, 1525, 1048, 207, 1465, 27101, 29766, 10611, 3488, 3516, 6497, 4089, 7528, 596, 6272, 1756, 7168, 10938, 963, 6548, 8324, 5159, 51177, 84033, 1948, 10529, 10818, 80206
GO:0097709	GO:0097709	connective tissue replacement	GOBP	6	0.498805	1.64675	up	0.0148748	0.0909945	861, 7076, 6093
GO:0034340	GO:0034340	response to type I interferon	GOBP	94	0.177238	1.19392	up	0.0149943	0.0916465	3107, 3664, 3659, 7297, 3716, 2634, 23170, 6672, 3660, 3665, 11274, 3455
GO:0048742	GO:0048742	regulation of skeletal muscle fiber development	GOBP	1	1.20738	3.34472	up	0.015131	0.0924021	596
GO:0006706	GO:0006706	steroid catabolic process	GOBP	11	0.445795	1.56173	up	0.0152519	0.0930601	1593, 6783
GO:0001682	GO:0001682	tRNA 5'-leader removal	GOBP	8	-0.569859	0.565605	down	0.0152756	0.093125	54913, 10248
GO:0150115	GO:0150115	cell-substrate junction organization	GOBP	87	0.173299	1.18922	up	0.0153256	0.0933492	71, 1308, 3655, 6281, 2335, 382, 7094, 6422, 3915, 9748, 23603, 1307, 7057, 596, 23332, 7070, 84962, 3987, 90102, 6093, 6548, 1613, 9647, 5295, 8874, 9922, 3678, 28956, 57662, 51762
GO:0043069	GO:0043069	negative regulation of programmed cell death	GOBP	595	0.0749645	1.07785	up	0.0153902	0.0936354	972, 301, 3315, 2810, 5478, 330, 7534, 2950, 2316, 7314, 3655, 1718, 23204, 4792, 292, 7037, 2896, 831, 4057, 4780, 5055, 5036, 3685, 1026, 3065, 7417, 3383, 9314, 5275, 25824, 7805, 1366, 2771, 7128, 3304, 5062, 27069, 64114, 6422, 8795, 3572, 2739, 4853, 80331, 2773, 2065, 51768, 1048, 22809, 9531, 4582, 10519, 4609, 207, 7157, 4680, 26471, 10525, 3397, 55023, 11151, 655, 25994, 5292, 7082, 497…
GO:1905941	GO:1905941	positive regulation of gonad development	GOBP	2	0.754817	2.12722	up	0.0154122	0.0936354	10370
GO:2000018	GO:2000018	regulation of male gonad development	GOBP	2	0.754817	2.12722	up	0.0154122	0.0936354	10370
GO:0001909	GO:0001909	leukocyte mediated cytotoxicity	GOBP	47	0.229856	1.25842	up	0.0156643	0.0950856	3122, 10383, 3383, 11151, 3965, 164, 5788, 6318, 6777, 3251, 57823, 1130, 23705, 5532
GO:0002063	GO:0002063	chondrocyte development	GOBP	15	0.346224	1.41372	up	0.0156853	0.0951298	871, 1893, 51320, 85301, 22856, 7048, 50515
GO:0036005	GO:0036005	response to macrophage colony-stimulating factor	GOBP	6	0.576874	1.78046	up	0.0157118	0.0951298	1435, 1436
GO:0036006	GO:0036006	cellular response to macrophage colony-stimulating factor stimulus	GOBP	6	0.576874	1.78046	up	0.0157118	0.0951298	1435, 1436
GO:0032650	GO:0032650	regulation of interleukin-1 alpha production	GOBP	3	0.642177	1.90061	up	0.0157857	0.0954955	7850, 3603
GO:0050680	GO:0050680	negative regulation of epithelial cell proliferation	GOBP	71	0.181976	1.19959	up	0.0158465	0.0957813	2810, 6678, 6091, 6422, 26471, 1739, 5176, 1030, 4781, 7057, 5764, 11235, 4804, 5467, 864, 8573, 857, 26277, 83481, 4163, 60485, 22846, 7421, 5797
GO:0051017	GO:0051017	actin filament bundle assembly	GOBP	104	0.16152	1.1753	up	0.0158989	0.0959347	71, 4070, 2316, 50848, 6281, 998, 9124, 5358, 3936, 389, 5062, 6422, 171024, 118, 3397, 800, 7082, 5829, 23332, 5217, 55971, 7168, 90102, 11346, 6093, 5341, 64780, 6548, 9647, 5295, 55704, 2041, 56907, 4739
GO:0061572	GO:0061572	actin filament bundle organization	GOBP	104	0.16152	1.1753	up	0.0158989	0.0959347	71, 4070, 2316, 50848, 6281, 998, 9124, 5358, 3936, 389, 5062, 6422, 171024, 118, 3397, 800, 7082, 5829, 23332, 5217, 55971, 7168, 90102, 11346, 6093, 5341, 64780, 6548, 9647, 5295, 55704, 2041, 56907, 4739
GO:0006063	GO:0006063	uronic acid metabolic process	GOBP	5	-0.567353	0.567024	down	0.0159323	0.095973	10327, 6652, 51181
GO:0019585	GO:0019585	glucuronate metabolic process	GOBP	5	-0.567353	0.567024	down	0.0159323	0.095973	10327, 6652, 51181
GO:0050901	GO:0050901	leukocyte tethering or rolling	GOBP	12	0.406402	1.50141	up	0.0160044	0.0962322	7412, 50512, 6093, 6366, 6387, 6402
GO:0002768	GO:0002768	immune response-regulating cell surface receptor signaling pathway	GOBP	251	0.104023	1.10963	up	0.0160086	0.0962322	71, 100133941, 3122, 3320, 998, 801, 5708, 10094, 10092, 3115, 975, 7805, 5062, 10787, 5690, 10093, 55845, 4582, 5682, 10552, 10006, 861, 5691, 59338, 6464, 5359, 8525, 64332, 5788, 5713, 4067, 80149, 5663, 5335, 596, 30968, 8893, 153579, 5971, 2889, 7070, 6654, 51324, 1793, 7410, 7456, 10451, 200958, 920, 5718, 5295, 9564, 11119, 973, 958, 3635, 3120, 916, 23308, 23180, 5532, 8915, 5595, 5293, 6…
GO:0045088	GO:0045088	regulation of innate immune response	GOBP	188	0.114647	1.12148	up	0.0160176	0.0962322	330, 3320, 3428, 2896, 5708, 3659, 7128, 5062, 5690, 3716, 8780, 4582, 5682, 51752, 23170, 5691, 2, 3965, 5359, 164, 5713, 4067, 6352, 5971, 10906, 329, 3665, 200958, 6318, 5718, 6777, 3717, 8651, 23705, 8915, 85364, 9447, 11274, 2534, 6737, 3455
GO:0038110	GO:0038110	interleukin-2-mediated signaling pathway	GOBP	12	0.406325	1.50129	up	0.0160296	0.0962322	3716, 6464, 3561, 6777, 3718, 3560
GO:0048015	GO:0048015	phosphatidylinositol-mediated signaling	GOBP	99	0.165924	1.18048	up	0.016081	0.0964585	2335, 9368, 9314, 5783, 8473, 2065, 1634, 207, 59338, 4067, 6352, 5270, 2260, 10456, 5467, 8396, 10507, 5331, 55165, 55763, 5295, 5159, 5286, 1436, 3717, 8678, 5595, 5293, 847, 3643, 867, 2534, 8660
GO:0097494	GO:0097494	regulation of vesicle size	GOBP	6	-0.492017	0.611392	down	0.0161335	0.0964815	1173, 8766, 8301, 57403
GO:0050771	GO:0050771	negative regulation of axonogenesis	GOBP	30	0.269191	1.30891	up	0.0161352	0.0964815	10509, 6405, 54910, 6259, 5663, 7070, 4804, 9423, 10507, 57556, 22902, 9037
GO:0010889	GO:0010889	regulation of sequestering of triglyceride	GOBP	6	-0.524736	0.591712	down	0.0161392	0.0964815	10226, 51099, 114885
GO:0030730	GO:0030730	sequestering of triglyceride	GOBP	6	-0.524736	0.591712	down	0.0161392	0.0964815	10226, 51099, 114885
GO:0090596	GO:0090596	sensory organ morphogenesis	GOBP	80	0.170901	1.18637	up	0.0161684	0.0965745	6774, 9368, 3065, 182, 1969, 1289, 4853, 5396, 655, 57822, 6497, 5584, 204851, 3638, 11078, 7528, 596, 7070, 5764, 10804, 1855, 9423, 2200, 84678, 121227, 10152, 4040, 115908, 221935, 10818, 5595, 1296, 125488, 5797
GO:0002551	GO:0002551	mast cell chemotaxis	GOBP	7	0.465497	1.59281	up	0.0163189	0.0973263	5880, 5293, 5228
GO:0044849	GO:0044849	estrous cycle	GOBP	8	0.442253	1.55621	up	0.0163217	0.0973263	9612, 2113, 5764, 8648, 4316
GO:0042693	GO:0042693	muscle cell fate commitment	GOBP	1	1.1351	3.11147	up	0.0163515	0.09734	3516
GO:0060911	GO:0060911	cardiac cell fate commitment	GOBP	1	1.1351	3.11147	up	0.0163515	0.09734	3516
GO:1904754	GO:1904754	positive regulation of vascular associated smooth muscle cell migration	GOBP	6	0.493167	1.63749	up	0.0164212	0.0976729	3488, 54434, 85440
GO:0002562	GO:0002562	somatic diversification of immune receptors via germline recombination within a single locus	GOBP	35	0.260128	1.2971	up	0.0165154	0.098069	7037, 6929, 5788, 165918, 604, 7528, 4683, 9466, 472, 958, 64919
GO:0016444	GO:0016444	somatic cell DNA recombination	GOBP	35	0.260128	1.2971	up	0.0165154	0.098069	7037, 6929, 5788, 165918, 604, 7528, 4683, 9466, 472, 958, 64919
GO:0003197	GO:0003197	endocardial cushion development	GOBP	16	0.353574	1.42415	up	0.0166078	0.0985348	182, 6091, 2065, 3516, 655, 4089, 4194, 2022, 7048
GO:0090660	GO:0090660	cerebrospinal fluid circulation	GOBP	1	-0.894377	0.408862	down	0.0166958	0.0989743	9368
GO:0032649	GO:0032649	regulation of interferon-gamma production	GOBP	38	0.242121	1.27395	up	0.0167306	0.0990977	3115, 7805, 8140, 53833, 3965, 80149, 2621, 9466, 653499, 140885, 914, 916, 3554, 54440, 558
GO:2001224	GO:2001224	positive regulation of neuron migration	GOBP	9	0.421147	1.52371	up	0.0167673	0.099232	2316, 57556, 9181
GO:0033689	GO:0033689	negative regulation of osteoblast proliferation	GOBP	5	0.526554	1.69309	up	0.0168473	0.0996223	6422, 596
GO:0001938	GO:0001938	positive regulation of endothelial cell proliferation	GOBP	44	0.23012	1.25875	up	0.0168967	0.0998316	207, 9982, 1893, 10016, 2260, 5335, 253260, 9037, 10000, 6387, 5293, 5228, 1960
GO:0001910	GO:0001910	regulation of leukocyte mediated cytotoxicity	GOBP	32	0.281271	1.32481	up	0.0169992	0.100353	3122, 3383, 3965, 164, 5788, 6318, 6777, 23705, 5532
GO:0051930	GO:0051930	regulation of sensory perception of pain	GOBP	6	-0.488405	0.613604	down	0.0172301	0.101547	2171, 6548, 10874
GO:0051931	GO:0051931	regulation of sensory perception	GOBP	6	-0.488405	0.613604	down	0.0172301	0.101547	2171, 6548, 10874
GO:0002467	GO:0002467	germinal center formation	GOBP	10	0.419621	1.52138	up	0.0172755	0.101723	7128, 4791, 604, 5585
GO:1904262	GO:1904262	negative regulation of TORC1 signaling	GOBP	4	0.635129	1.88727	up	0.0173458	0.101723	472
GO:0031099	GO:0031099	regeneration	GOBP	98	0.150555	1.16248	up	0.0173618	0.101723	301, 928, 2950, 2316, 688, 2896, 1026, 3371, 9314, 3936, 975, 83999, 8751, 5396, 3482, 861, 3836, 595, 2621, 596, 7070, 5764, 7351, 4814, 5467, 5604, 133, 83481, 8324, 4548, 3717, 6665, 6387, 6790, 7048, 23175, 558
GO:0050688	GO:0050688	regulation of defense response to virus	GOBP	39	0.237756	1.2684	up	0.0173868	0.101723	3320, 7128, 8780, 80149, 7187, 6397, 54476, 54765, 60489, 10875, 440275, 9447
GO:0061307	GO:0061307	cardiac neural crest cell differentiation involved in heart development	GOBP	5	-0.520447	0.594255	down	0.0173935	0.101723	182, 655, 3280, 5595
GO:0061308	GO:0061308	cardiac neural crest cell development involved in heart development	GOBP	5	-0.520447	0.594255	down	0.0173935	0.101723	182, 655, 3280, 5595
GO:0030239	GO:0030239	myofibril assembly	GOBP	19	0.316713	1.37261	up	0.0174406	0.101723	1465, 29766, 4089, 7168, 5159, 84033, 10529, 80206
GO:0072330	GO:0072330	monocarboxylic acid biosynthetic process	GOBP	107	-0.169762	0.843866	down	0.0174436	0.101723	972, 301, 2171, 2950, 6319, 10728, 9524, 2194, 3692, 51094, 9444, 6342, 4048, 873, 157506, 3638, 64834, 84532, 60481, 4706, 2181, 10613, 79966, 11332, 9885, 9926, 55902, 80142, 1593
GO:0032103	GO:0032103	positive regulation of response to external stimulus	GOBP	259	0.0992542	1.10435	up	0.0174567	0.101723	6279, 6280, 972, 3315, 3320, 57402, 2316, 3428, 4792, 2896, 5708, 7852, 975, 5062, 5690, 10318, 3572, 8780, 4582, 284340, 8673, 5682, 26471, 4363, 5691, 3965, 5359, 6363, 164, 64332, 5713, 4067, 7057, 2113, 2621, 6352, 10133, 2260, 9943, 5971, 5764, 5603, 4258, 5880, 3665, 200958, 5718, 6366, 9647, 102, 5159, 1435, 1954, 6777, 9037, 1436, 3717, 23705, 8692, 8915, 85364, 23328, 5595, 6387, 3603, 9…
GO:0051715	GO:0051715	cytolysis in other organism	GOBP	4	-0.618463	0.538772	down	0.0174823	0.101723	3853, 8542, 140823
GO:0051801	GO:0051801	cytolysis in other organism involved in symbiotic interaction	GOBP	4	-0.618463	0.538772	down	0.0174823	0.101723	3853, 8542, 140823
GO:0051838	GO:0051838	cytolysis by host of symbiont cells	GOBP	4	-0.618463	0.538772	down	0.0174823	0.101723	3853, 8542, 140823
GO:0010919	GO:0010919	regulation of inositol phosphate biosynthetic process	GOBP	3	0.634538	1.88615	up	0.0174827	0.101723	5341
GO:0019320	GO:0019320	hexose catabolic process	GOBP	35	-0.263569	0.768304	down	0.0174905	0.101723	226, 5223, 3099, 7157, 55276, 2582, 669, 2528, 230
GO:0035909	GO:0035909	aorta morphogenesis	GOBP	12	0.373873	1.45335	up	0.0174911	0.101723	182, 6659, 3516, 3280, 5159, 2022
GO:0032495	GO:0032495	response to muramyl dipeptide	GOBP	12	0.373845	1.45331	up	0.0175017	0.101723	7431, 4792, 182, 7128, 51510, 22861, 9181
GO:1901652	GO:1901652	response to peptide	GOBP	319	0.0935044	1.09802	up	0.0175038	0.101723	301, 2950, 6513, 7431, 6678, 682, 688, 445, 6774, 4792, 6720, 2706, 4780, 10890, 142, 182, 3383, 9314, 7412, 2771, 7128, 3692, 8473, 1537, 51274, 9550, 51094, 207, 7157, 533, 27101, 3397, 2806, 55023, 4363, 5176, 3488, 655, 523, 4976, 6464, 2932, 7076, 51043, 4067, 3297, 57492, 5584, 3638, 760, 51510, 1176, 10626, 9296, 5663, 5829, 8893, 22861, 4318, 6272, 55971, 353, 6654, 7351, 4804, 9114, 2805…
GO:0071300	GO:0071300	cellular response to retinoic acid	GOBP	27	0.266078	1.30484	up	0.0175839	0.10207	3371, 9314, 5176, 2707, 4067, 23064, 8324, 11344, 472, 4602, 8463, 358
GO:0006929	GO:0006929	substrate-dependent cell migration	GOBP	15	0.341209	1.40665	up	0.0175933	0.10207	2335, 6091, 5788, 9423
GO:0042359	GO:0042359	vitamin D metabolic process	GOBP	11	0.489136	1.63091	up	0.0176067	0.10207	1593, 7421
GO:0070669	GO:0070669	response to interleukin-2	GOBP	13	0.386569	1.47192	up	0.0176883	0.102375	3716, 6464, 3561, 6777, 3718, 3560
GO:0071352	GO:0071352	cellular response to interleukin-2	GOBP	13	0.386569	1.47192	up	0.0176883	0.102375	3716, 6464, 3561, 6777, 3718, 3560
GO:0090208	GO:0090208	positive regulation of triglyceride metabolic process	GOBP	7	-0.486841	0.614565	down	0.0177236	0.102459	6720, 3949, 51099
GO:0002082	GO:0002082	regulation of oxidative phosphorylation	GOBP	10	-0.419015	0.657694	down	0.0177316	0.102459	26471, 1347, 79085, 205
GO:0045191	GO:0045191	regulation of isotype switching	GOBP	15	0.350474	1.41974	up	0.0177954	0.102725	7037, 5788, 604, 9466, 958
GO:0010543	GO:0010543	regulation of platelet activation	GOBP	18	0.350445	1.4197	up	0.0178066	0.102725	928, 50848, 4067, 5270, 10630, 5341, 114897, 10019
GO:1902188	GO:1902188	positive regulation of viral release from host cell	GOBP	13	-0.387478	0.678766	down	0.01784	0.102834	128866, 9525, 27243, 79720, 25978, 5091
GO:0051482	GO:0051482	positive regulation of cytosolic calcium ion concentration involved in phospholipase C-activating G protein-coupled signaling pathway	GOBP	2	-0.703803	0.4947	down	0.0178802	0.102982	2769
GO:0032623	GO:0032623	interleukin-2 production	GOBP	29	0.261229	1.29852	up	0.0179119	0.103081	301, 7805, 7128, 53833, 861, 5788, 30968, 7186, 4860, 920, 6777, 9308, 916, 54440
GO:0010890	GO:0010890	positive regulation of sequestering of triglyceride	GOBP	2	-0.703219	0.49499	down	0.0180219	0.103494	10226, 114885
GO:0003417	GO:0003417	growth plate cartilage development	GOBP	8	0.436949	1.54798	up	0.0180386	0.103494	309, 85301, 7048
GO:0008219	GO:0008219	cell death	GOBP	1730	0.0496829	1.05094	up	0.0180396	0.103494	6279, 3853, 6280, 3860, 972, 301, 3315, 64065, 1832, 2810, 5478, 330, 7534, 3868, 1825, 6707, 3728, 100133941, 1475, 1508, 1830, 3320, 5317, 2950, 57402, 3854, 1655, 2316, 7314, 8626, 1984, 3428, 3655, 1824, 1981, 6699, 6698, 1718, 998, 23204, 114908, 6700, 2012, 4792, 292, 5493, 7037, 7295, 826, 2896, 831, 823, 4057, 824, 2261, 8655, 286887, 4780, 382, 5055, 10537, 5036, 3685, 9368, 1026, 2125, …
GO:0039535	GO:0039535	regulation of RIG-I signaling pathway	GOBP	11	0.385607	1.47051	up	0.0180421	0.103494	330, 329, 6397, 85364
GO:0019068	GO:0019068	virion assembly	GOBP	50	-0.250924	0.778081	down	0.0180645	0.103539	5478, 7314, 81876, 128866, 57132, 9525, 51510, 5119, 27243, 79720, 91782, 25978, 5091
GO:0045646	GO:0045646	regulation of erythrocyte differentiation	GOBP	33	0.245952	1.27884	up	0.0181215	0.103782	6774, 3304, 3276, 51621, 4067, 2113, 116151, 2309, 6777, 11143, 3635
GO:0031400	GO:0031400	negative regulation of protein modification process	GOBP	386	0.0880923	1.09209	up	0.0181519	0.103794	3315, 2810, 5478, 2950, 1981, 801, 2029, 1622, 9528, 1026, 6659, 1029, 493, 5783, 2771, 7128, 10106, 3304, 5062, 3486, 10776, 6422, 8473, 10519, 207, 1849, 26472, 23603, 655, 1030, 2932, 6317, 5788, 6497, 55611, 28951, 4067, 80149, 11329, 54431, 5663, 5504, 9683, 56288, 1756, 11113, 7070, 5764, 1855, 10217, 195814, 55011, 85450, 23523, 6653, 857, 6992, 4249, 10507, 6093, 26277, 64780, 23560, 8431…
GO:0030889	GO:0030889	negative regulation of B cell proliferation	GOBP	10	0.436611	1.54745	up	0.018153	0.103794	4067, 472, 3635, 5585
GO:0060043	GO:0060043	regulation of cardiac muscle cell proliferation	GOBP	18	0.314964	1.37021	up	0.0181862	0.1039	861, 3516, 5292, 7161, 60485, 7048
GO:0044060	GO:0044060	regulation of endocrine process	GOBP	6	0.487146	1.62766	up	0.0182173	0.103994	4089, 114897, 51762
GO:0030890	GO:0030890	positive regulation of B cell proliferation	GOBP	14	0.349274	1.41804	up	0.0182734	0.104214	972, 7037, 1026, 975, 5788, 57162, 604, 596, 10451, 148022, 958, 54440, 8660
GO:0009161	GO:0009161	ribonucleoside monophosphate metabolic process	GOBP	56	-0.247006	0.781136	down	0.0182853	0.104214	51727, 3615, 2987, 1739, 8833, 9414, 22978, 353, 7372, 8573, 3251, 205, 272, 271
GO:0050890	GO:0050890	cognition	GOBP	99	0.152394	1.16462	up	0.0183133	0.10429	3122, 2760, 8301, 3949, 10550, 27020, 5176, 9775, 55236, 25946, 3064, 6509, 5663, 60626, 28983, 5764, 8704, 4204, 267, 23259, 25978, 4248, 3678, 5532, 440275, 3643, 2534
GO:0019388	GO:0019388	galactose catabolic process	GOBP	6	-0.558763	0.571916	down	0.0183599	0.104471	55276, 2582
GO:0045324	GO:0045324	late endosome to vacuole transport	GOBP	20	-0.309067	0.734131	down	0.0184135	0.104693	128866, 57132, 51510, 5119, 27243, 91782, 84313, 25978, 8678
GO:0060706	GO:0060706	cell differentiation involved in embryonic placenta development	GOBP	15	-0.340726	0.711254	down	0.0184766	0.104967	10653, 2709, 59343, 6665, 4188
GO:0030641	GO:0030641	regulation of cellular pH	GOBP	51	-0.223084	0.800048	down	0.0185685	0.105405	7879, 2896, 9550, 55858, 533, 523, 760, 9296, 596, 9114, 51382, 6548, 5595, 23557
GO:0043372	GO:0043372	positive regulation of CD4-positive, alpha-beta T cell differentiation	GOBP	14	0.359074	1.432	up	0.0186298	0.105668	301, 3122, 3965, 6363, 64332, 51043, 4602, 9308, 8651, 54440
GO:0006098	GO:0006098	pentose-phosphate shunt	GOBP	21	-0.399906	0.670383	down	0.0186553	0.105675	5223, 5226, 7086, 6888, 7157, 55276, 9563, 51071
GO:0032878	GO:0032878	regulation of establishment or maintenance of cell polarity	GOBP	16	0.338592	1.40297	up	0.0186621	0.105675	2319, 3993, 6093, 253260, 22902, 81704
GO:0002429	GO:0002429	immune response-activating cell surface receptor signaling pathway	GOBP	235	0.105133	1.11086	up	0.0186906	0.105675	71, 3122, 3320, 998, 5708, 10094, 10092, 3115, 975, 7805, 5062, 10787, 5690, 10093, 55845, 4582, 5682, 10552, 10006, 861, 5691, 59338, 5359, 8525, 64332, 5788, 5713, 4067, 80149, 5663, 5335, 596, 30968, 8893, 153579, 5971, 2889, 7070, 51324, 1793, 7410, 7456, 10451, 200958, 920, 5718, 5295, 9564, 11119, 973, 3635, 3120, 916, 23308, 23180, 8915, 5595, 5293, 63916, 3937, 2534, 3118
GO:0002757	GO:0002757	immune response-activating signal transduction	GOBP	236	0.105133	1.11086	up	0.0186906	0.105675	71, 3122, 3320, 998, 5708, 10094, 10092, 3115, 975, 7805, 5062, 10787, 5690, 10093, 55845, 4582, 5682, 10552, 10006, 861, 5691, 59338, 5359, 8525, 64332, 5788, 5713, 4067, 80149, 5663, 5335, 596, 30968, 8893, 153579, 5971, 2889, 7070, 51324, 1793, 7410, 7456, 10451, 200958, 920, 5718, 5295, 9564, 11119, 973, 3635, 3120, 916, 23308, 23180, 8915, 5595, 5293, 63916, 3937, 2534, 3118
GO:0002753	GO:0002753	cytoplasmic pattern recognition receptor signaling pathway	GOBP	48	0.214396	1.23911	up	0.0188084	0.106256	330, 7314, 4792, 7128, 3304, 8780, 329, 64135, 3665, 6397, 85364
GO:0006801	GO:0006801	superoxide metabolic process	GOBP	45	-0.256623	0.77366	down	0.0189717	0.107027	2950, 5052, 4780, 2771, 50506, 2773, 53905, 655, 3689, 1728, 1536, 2643, 57580
GO:0030855	GO:0030855	epithelial cell differentiation	GOBP	344	-0.0882409	0.91554	down	0.0189789	0.107027	3853, 3860, 301, 64065, 1832, 2810, 3868, 1825, 6707, 3728, 100133941, 1475, 1508, 1830, 5660, 5317, 6382, 3854, 7431, 2316, 360, 8626, 10653, 50848, 688, 1824, 26298, 6699, 6698, 3664, 998, 1999, 4478, 6700, 5493, 826, 1282, 823, 286887, 10890, 1001, 9368, 1026, 2125, 3065, 182, 80781, 6659, 2194, 3383, 9314, 5275, 7852, 3855, 6703, 11187, 1969, 54845, 3572, 4853, 207, 4094, 1266, 7051, 118, 565…
GO:0006919	GO:0006919	activation of cysteine-type endopeptidase activity involved in apoptotic process	GOBP	58	0.203643	1.22586	up	0.0190152	0.107027	6279, 6280, 54205, 6091, 7805, 8795, 23787, 3336, 26355, 10016, 22861, 7186, 1611, 4804, 489, 355, 51065, 3717, 3092, 22900
GO:0048846	GO:0048846	axon extension involved in axon guidance	GOBP	20	0.320624	1.37799	up	0.0190349	0.107027	10509, 6405, 54910, 6259, 10507, 57556, 1954, 9037, 6387
GO:1902284	GO:1902284	neuron projection extension involved in neuron projection guidance	GOBP	20	0.320624	1.37799	up	0.0190349	0.107027	10509, 6405, 54910, 6259, 10507, 57556, 1954, 9037, 6387
GO:0002578	GO:0002578	negative regulation of antigen processing and presentation	GOBP	4	0.564068	1.75781	up	0.0190401	0.107027	7057, 3111, 10875
GO:0001895	GO:0001895	retina homeostasis	GOBP	16	-0.330484	0.718576	down	0.0190505	0.107027	71, 3315, 6513, 5052, 4057, 1001, 7018
GO:1903900	GO:1903900	regulation of viral life cycle	GOBP	121	0.149112	1.1608	up	0.019127	0.107372	972, 5478, 3428, 4057, 6590, 3838, 3956, 7155, 5886, 10318, 128866, 8815, 10346, 9525, 3965, 5359, 81603, 200315, 6352, 596, 27243, 79720, 920, 25978, 4261, 60489, 10475, 81559, 5091, 24138, 6737, 558
GO:1901068	GO:1901068	guanosine-containing compound metabolic process	GOBP	28	-0.283387	0.753228	down	0.019178	0.107444	5901, 3615, 2773, 2987, 1739, 8833, 4976, 9414, 8573, 55669, 3251, 205, 23433
GO:0006626	GO:0006626	protein targeting to mitochondrion	GOBP	89	-0.17905	0.836064	down	0.0191869	0.107444	3320, 6720, 10075, 3998, 9927, 10134, 9531, 9520, 59286, 10456, 56993, 401505, 26517, 5880, 55486, 100287932, 140823, 131118, 55823
GO:0001570	GO:0001570	vasculogenesis	GOBP	38	0.231527	1.26052	up	0.0191892	0.107444	3685, 1969, 9444, 8879, 57178, 54453, 25976, 4643, 857, 133, 5159, 57493, 8463, 2022, 161742, 7048
GO:0071604	GO:0071604	transforming growth factor beta production	GOBP	32	0.258704	1.29525	up	0.0192005	0.107444	100133941, 2335, 4179, 1001, 3685, 4060, 4052, 3965, 4089, 7057, 4602, 4345
GO:1901661	GO:1901661	quinone metabolic process	GOBP	19	-0.348531	0.705724	down	0.0192607	0.107653	10327, 57017, 57016, 231, 1646, 2232
GO:0097734	GO:0097734	extracellular exosome biogenesis	GOBP	17	-0.338816	0.712613	down	0.0192834	0.107653	6382, 7879, 8766, 9525, 27243
GO:1990182	GO:1990182	exosomal secretion	GOBP	17	-0.338816	0.712613	down	0.0192834	0.107653	6382, 7879, 8766, 9525, 27243
GO:0070424	GO:0070424	regulation of nucleotide-binding oligomerization domain containing signaling pathway	GOBP	7	0.456077	1.57787	up	0.0193339	0.107845	330, 7128, 3304, 329
GO:0001672	GO:0001672	regulation of chromatin assembly or disassembly	GOBP	21	0.336977	1.40071	up	0.0193481	0.107845	7175, 5253, 9874, 11240
GO:0070584	GO:0070584	mitochondrion morphogenesis	GOBP	12	-0.370392	0.690464	down	0.0194227	0.108175	4976, 6742, 80025, 81892
GO:0001706	GO:0001706	endoderm formation	GOBP	30	0.254249	1.28949	up	0.0194722	0.108366	2335, 1284, 1291, 3685, 1289, 3281, 3912, 3689, 4318, 3678, 123169
GO:0061430	GO:0061430	bone trabecula morphogenesis	GOBP	7	0.455495	1.57695	up	0.0195343	0.108626	6422, 10507
GO:0034695	GO:0034695	response to prostaglandin E	GOBP	11	0.381616	1.46465	up	0.0195714	0.108747	6422, 207, 6363, 6366, 54331
GO:1901522	GO:1901522	positive regulation of transcription from RNA polymerase II promoter involved in cellular response to chemical stimulus	GOBP	20	0.346044	1.41346	up	0.0196122	0.108874	4780, 7157, 3516, 4089, 84181
GO:1904894	GO:1904894	positive regulation of receptor signaling pathway via STAT	GOBP	14	0.346014	1.41342	up	0.019625	0.108874	51094, 3280, 6352, 4249, 3717, 8651, 231, 3587
GO:0007015	GO:0007015	actin filament organization	GOBP	333	0.100509	1.10573	up	0.0197428	0.109442	71, 4070, 226, 7171, 2316, 50848, 6281, 7170, 998, 10094, 382, 10092, 9124, 11034, 23580, 3383, 5358, 3936, 389, 390, 5756, 5062, 10787, 6422, 171024, 11135, 10093, 55845, 10552, 10006, 118, 23164, 23603, 29766, 3397, 800, 1739, 23406, 11151, 7082, 7408, 5584, 11078, 596, 5829, 23332, 5217, 4643, 55971, 4645, 10456, 81873, 7168, 7456, 90102, 11346, 5880, 57553, 54434, 6093, 5341, 9181, 64780, 549…
GO:0042180	GO:0042180	cellular ketone metabolic process	GOBP	142	-0.129222	0.878779	down	0.0197765	0.109543	972, 301, 2171, 4946, 6720, 5708, 493, 10327, 3692, 5690, 9612, 4953, 2739, 51094, 207, 5682, 2806, 5691, 2820, 9611, 5713, 157506, 3638, 9563, 54704, 60481, 1728, 5467, 10613, 857, 133, 5718, 9926, 6777, 57017, 5165, 57016, 80025, 231, 27122, 1646, 2232, 83752, 8660
GO:0001837	GO:0001837	epithelial to mesenchymal transition	GOBP	89	0.169052	1.18418	up	0.0198123	0.109656	1655, 2316, 10521, 182, 6422, 8751, 51094, 79755, 3516, 655, 2932, 6317, 10016, 4089, 2260, 23332, 1942, 10630, 90102, 10439, 81610, 80709, 2022, 4040, 161742, 200734, 7048, 2296
GO:1903432	GO:1903432	regulation of TORC1 signaling	GOBP	15	0.356022	1.42764	up	0.0198835	0.109964	55011, 472, 140775, 203228
GO:0050691	GO:0050691	regulation of defense response to virus by host	GOBP	21	0.304112	1.35542	up	0.0199159	0.110057	3320, 7128, 80149, 54476, 54765, 60489, 440275, 9447
GO:0019882	GO:0019882	antigen processing and presentation	GOBP	207	0.111317	1.11775	up	0.0201217	0.111108	972, 3122, 3107, 1173, 7879, 8655, 5708, 6892, 10890, 3115, 3685, 3383, 10134, 5690, 1211, 8673, 5682, 51752, 163, 9341, 5691, 6363, 164, 1175, 5713, 7057, 5971, 64167, 3109, 5718, 6366, 200576, 161, 1536, 10053, 3120, 9871, 3111, 10875, 23180, 2629, 925, 51762, 3118
GO:0090169	GO:0090169	regulation of spindle assembly	GOBP	26	-0.292641	0.74629	down	0.0201382	0.111113	7175, 3304, 128866, 57132, 9525, 51510, 5119, 27243, 29899, 5347, 25978
GO:0090224	GO:0090224	regulation of spindle organization	GOBP	35	-0.254388	0.775391	down	0.0201701	0.111202	7175, 3304, 128866, 57132, 9525, 51510, 5119, 27243, 29899, 2770, 5347, 8480, 25978
GO:0050918	GO:0050918	positive chemotaxis	GOBP	28	0.279535	1.32251	up	0.020312	0.111897	11151, 6352, 9037, 6387, 3603, 5228
GO:0002645	GO:0002645	positive regulation of tolerance induction	GOBP	3	0.622717	1.86399	up	0.0204225	0.112419	916, 7048
GO:0010464	GO:0010464	regulation of mesenchymal cell proliferation	GOBP	14	0.354549	1.42554	up	0.0205129	0.112829	5396, 4609, 4781, 56998, 5764, 7048, 8660
GO:0050772	GO:0050772	positive regulation of axonogenesis	GOBP	47	0.205108	1.22766	up	0.0206393	0.113436	2335, 8766, 6091, 9175, 51199, 4804, 9423, 5362, 5604, 10507, 23129, 11344, 22902, 1954, 9037, 6387
GO:0045454	GO:0045454	cell redox homeostasis	GOBP	25	-0.275111	0.759488	down	0.0207787	0.114114	5052, 7295, 4780, 25824, 1728, 5880, 25828, 1536
GO:0070673	GO:0070673	response to interleukin-18	GOBP	3	-0.606444	0.545286	down	0.0209533	0.114984	207, 100506658
GO:0032479	GO:0032479	regulation of type I interferon production	GOBP	100	0.159424	1.17284	up	0.0209977	0.115138	3320, 3428, 3659, 7128, 4791, 8780, 7528, 5971, 5437, 64135, 3665, 7187, 54476, 148022, 140885, 85364, 5435, 6737
GO:0033690	GO:0033690	positive regulation of osteoblast proliferation	GOBP	5	0.512615	1.66965	up	0.0210591	0.115386	4057, 3685, 115908
GO:2000300	GO:2000300	regulation of synaptic vesicle exocytosis	GOBP	18	-0.325922	0.721861	down	0.0211144	0.1156	488, 801, 10755, 2932, 1855, 23557
GO:0002764	GO:0002764	immune response-regulating signaling pathway	GOBP	254	0.0991602	1.10424	up	0.0211936	0.115944	71, 100133941, 3122, 3320, 998, 801, 5708, 10094, 10092, 3115, 975, 7805, 5062, 10787, 5690, 53833, 10093, 55845, 4582, 5682, 10552, 10006, 861, 5691, 59338, 6464, 5359, 8525, 64332, 5788, 5713, 4067, 80149, 5663, 5335, 596, 30968, 8893, 153579, 5971, 2889, 7070, 6654, 51324, 1793, 7410, 7456, 10451, 200958, 920, 5718, 5295, 9564, 11119, 973, 958, 3635, 3120, 916, 23308, 23180, 5532, 8915, 5595, …
GO:0048663	GO:0048663	neuron fate commitment	GOBP	11	0.377509	1.45865	up	0.0212534	0.116064	998, 54845, 5396, 3516, 4089, 3398, 64919
GO:0006488	GO:0006488	dolichol-linked oligosaccharide biosynthetic process	GOBP	14	-0.409668	0.663871	down	0.0212648	0.116064	10195, 4597, 79644
GO:0006490	GO:0006490	oligosaccharide-lipid intermediate biosynthetic process	GOBP	16	-0.409668	0.663871	down	0.0212648	0.116064	10195, 4597, 79644
GO:0030518	GO:0030518	intracellular steroid hormone receptor signaling pathway	GOBP	74	0.17413	1.19021	up	0.0213302	0.116305	1655, 10521, 8626, 142, 3065, 23019, 6422, 9612, 861, 9611, 57178, 8284, 79876, 3717, 11240, 55823
GO:0033137	GO:0033137	negative regulation of peptidyl-serine phosphorylation	GOBP	17	0.323743	1.38229	up	0.0213417	0.116305	1756, 857, 9647, 9770, 23171
GO:0044743	GO:0044743	protein transmembrane import into intracellular organelle	GOBP	31	-0.290181	0.748128	down	0.0213815	0.116362	100287932, 5194, 140823, 131118, 83752
GO:0072522	GO:0072522	purine-containing compound biosynthetic process	GOBP	142	-0.153396	0.85779	down	0.021385	0.116362	226, 6319, 9524, 142, 2194, 3615, 262, 2987, 9061, 8833, 523, 30968, 353, 64834, 2180, 54704, 84532, 60481, 4860, 2181, 79966, 11332, 79717, 4507, 6576, 3251, 55902, 5165, 205, 272, 80025, 113, 9060, 271
GO:0006094	GO:0006094	gluconeogenesis	GOBP	51	-0.211331	0.809506	down	0.0214536	0.116565	226, 5223, 10776, 8473, 2806, 5903, 2805, 6576, 1468, 5106, 51547, 5091, 230
GO:0048714	GO:0048714	positive regulation of oligodendrocyte differentiation	GOBP	14	0.364034	1.43912	up	0.0214637	0.116565	3065, 7852, 5764, 7161, 7133
GO:0038202	GO:0038202	TORC1 signaling	GOBP	21	0.31538	1.37078	up	0.0214717	0.116565	55011, 472, 140775, 203228
GO:0019370	GO:0019370	leukotriene biosynthetic process	GOBP	8	-0.507954	0.601725	down	0.0214991	0.116625	4048, 4258, 4259, 124975
GO:0071694	GO:0071694	maintenance of protein location in extracellular region	GOBP	3	0.722659	2.0599	up	0.0215788	0.116968	4052, 2200
GO:0007044	GO:0007044	cell-substrate junction assembly	GOBP	82	0.170041	1.18535	up	0.0217235	0.117662	71, 1308, 3655, 6281, 2335, 7094, 6422, 3915, 9748, 23603, 1307, 7057, 596, 23332, 7070, 84962, 3987, 90102, 6093, 6548, 1613, 9647, 8874, 3678, 57662
GO:0046620	GO:0046620	regulation of organ growth	GOBP	37	0.227216	1.2551	up	0.0218033	0.118004	207, 861, 3516, 5292, 7528, 7161, 60485, 7048, 2296, 54440
GO:1903651	GO:1903651	positive regulation of cytoplasmic transport	GOBP	8	0.44914	1.56696	up	0.0218329	0.118074	4478, 6653, 55823
GO:0031060	GO:0031060	regulation of histone methylation	GOBP	41	0.21879	1.24457	up	0.022071	0.119207	8473, 64324, 4089, 26053, 546, 55011, 4204, 4602, 54880, 80349
GO:0009896	GO:0009896	positive regulation of catabolic process	GOBP	335	0.0901266	1.09431	up	0.0220759	0.119207	3320, 4946, 4478, 7879, 4780, 1452, 10075, 9528, 25897, 678, 23019, 975, 10134, 7805, 7128, 5886, 3304, 29979, 2773, 3949, 9531, 1634, 207, 26471, 10346, 2932, 81603, 28951, 80149, 3297, 55737, 51667, 3064, 10133, 5663, 9517, 25976, 7336, 94241, 23327, 2309, 5899, 1855, 246175, 29763, 94103, 7133, 11040, 8396, 10645, 6653, 857, 6093, 26058, 51099, 58476, 472, 5347, 5286, 148022, 64110, 152503, 79…
GO:0008038	GO:0008038	neuron recognition	GOBP	16	0.321969	1.37984	up	0.0222003	0.119748	682, 7852, 6091, 27020, 1954, 9037, 133418
GO:0061298	GO:0061298	retina vasculature development in camera-type eye	GOBP	8	0.44812	1.56537	up	0.0222216	0.119748	1282, 5159
GO:0043277	GO:0043277	apoptotic cell clearance	GOBP	20	0.306396	1.35852	up	0.0222268	0.119748	301, 3685, 7057, 2621, 4240, 5880, 8678, 558
GO:0060977	GO:0060977	coronary vasculature morphogenesis	GOBP	9	0.406281	1.50122	up	0.022274	0.119911	5159, 196528, 161742
GO:1904019	GO:1904019	epithelial cell apoptotic process	GOBP	54	0.18997	1.20921	up	0.0223209	0.120072	831, 4780, 382, 3383, 5275, 7128, 26471, 7072, 7057, 5584, 2621, 1965, 204851, 5335, 6272, 9037, 958, 1870, 3717, 7048, 1788
GO:1901224	GO:1901224	positive regulation of NIK/NF-kappaB signaling	GOBP	39	0.235321	1.26531	up	0.0223616	0.120143	7805, 3965, 6363, 3987, 3611, 54765, 219790, 23328
GO:0008300	GO:0008300	isoprenoid catabolic process	GOBP	3	-0.686965	0.503101	down	0.0223679	0.120143	57016, 79644
GO:0003139	GO:0003139	secondary heart field specification	GOBP	2	0.718788	2.05194	up	0.0224622	0.120368	3516
GO:0003307	GO:0003307	regulation of Wnt signaling pathway involved in heart development	GOBP	2	0.718788	2.05194	up	0.0224622	0.120368	3516
GO:1904738	GO:1904738	vascular associated smooth muscle cell migration	GOBP	8	0.424931	1.52948	up	0.0224778	0.120368	4780, 3488, 7168, 54434, 85440
GO:1904752	GO:1904752	regulation of vascular associated smooth muscle cell migration	GOBP	8	0.424931	1.52948	up	0.0224778	0.120368	4780, 3488, 7168, 54434, 85440
GO:1901341	GO:1901341	positive regulation of store-operated calcium channel activity	GOBP	5	0.718472	2.0513	up	0.0225357	0.120507	57620
GO:0070266	GO:0070266	necroptotic process	GOBP	31	0.292421	1.33967	up	0.0225377	0.120507	330, 7157, 57162, 54822, 329, 857, 9181, 5836, 355, 148022
GO:0060351	GO:0060351	cartilage development involved in endochondral bone morphogenesis	GOBP	14	0.349931	1.41897	up	0.0225907	0.120699	871, 309, 85301, 7048
GO:0060396	GO:0060396	growth hormone receptor signaling pathway	GOBP	20	0.361078	1.43488	up	0.0227904	0.121526	6774, 4067, 5829, 5295, 6777, 3718, 3717
GO:0071378	GO:0071378	cellular response to growth hormone stimulus	GOBP	20	0.361078	1.43488	up	0.0227904	0.121526	6774, 4067, 5829, 5295, 6777, 3718, 3717
GO:0048286	GO:0048286	lung alveolus development	GOBP	13	0.349492	1.41835	up	0.0227968	0.121526	3488, 171023, 91461
GO:0032606	GO:0032606	type I interferon production	GOBP	103	0.156407	1.1693	up	0.0228339	0.121632	3320, 3428, 3659, 7128, 4791, 8780, 7528, 5971, 5437, 64135, 3665, 7187, 54476, 148022, 140885, 85364, 5435, 6737
GO:0040008	GO:0040008	regulation of growth	GOBP	306	0.0865335	1.09039	up	0.0229109	0.121951	6279, 6280, 2810, 1981, 998, 2335, 2261, 10509, 7086, 1026, 8766, 1029, 7852, 3487, 6595, 10276, 3304, 5062, 3486, 3490, 6422, 8751, 4853, 51094, 10519, 207, 86, 7157, 6405, 9792, 861, 4502, 3488, 3516, 5292, 4501, 6464, 2932, 8879, 4089, 2621, 9175, 54910, 604, 6259, 5270, 7528, 596, 53335, 1808, 7161, 23327, 8607, 9423, 5467, 55031, 84162, 84678, 10439, 1839, 10507, 57556, 83481, 9746, 6548, 11…
GO:0006898	GO:0006898	receptor-mediated endocytosis	GOBP	168	0.129035	1.13773	up	0.0231022	0.122862	302, 3320, 928, 6678, 8542, 1173, 7037, 967, 382, 3685, 3339, 975, 950, 8301, 3949, 1212, 1211, 3482, 163, 10525, 6363, 164, 1175, 85377, 23317, 3689, 10188, 4043, 201176, 2060, 23166, 6653, 857, 133, 6366, 200576, 161, 9779, 50618, 9873, 4040, 3092, 51429, 7048, 3643, 7018, 867
GO:0003084	GO:0003084	positive regulation of systemic arterial blood pressure	GOBP	1	-0.858942	0.42361	down	0.0231168	0.122862	10874
GO:0032269	GO:0032269	negative regulation of cellular protein metabolic process	GOBP	676	0.0661228	1.06836	up	0.02318	0.123106	3315, 2810, 5478, 1476, 302, 1475, 2950, 3428, 10653, 1981, 1718, 23204, 6774, 5268, 831, 4057, 801, 2029, 1622, 5055, 1293, 6590, 4076, 7850, 9528, 1026, 334, 144568, 6659, 1029, 6692, 678, 9314, 493, 5783, 5275, 23019, 10755, 25824, 7175, 9806, 2771, 7128, 10106, 3304, 3692, 5062, 1992, 3486, 10776, 6422, 8473, 1522, 5327, 8301, 8087, 871, 10519, 207, 1849, 7157, 26472, 23603, 7072, 5176, 1893,…
GO:0002763	GO:0002763	positive regulation of myeloid leukocyte differentiation	GOBP	32	0.255643	1.29129	up	0.0232507	0.123389	972, 4853, 861, 56998, 760, 4254, 10456, 920, 1435, 2124
GO:0031345	GO:0031345	negative regulation of cell projection organization	GOBP	87	0.153265	1.16563	up	0.0232755	0.123428	4070, 7431, 2316, 382, 10509, 2288, 3956, 83999, 10519, 6405, 3397, 54910, 3985, 6259, 5663, 53335, 5217, 1942, 7070, 4804, 9423, 81618, 9139, 10507, 57556, 6366, 9529, 22902, 9037, 23258, 1948, 57489, 8558, 23557, 2534
GO:0014066	GO:0014066	regulation of phosphatidylinositol 3-kinase signaling	GOBP	57	0.188657	1.20763	up	0.0233322	0.123486	2335, 9368, 9314, 5783, 2065, 1634, 4067, 6352, 5270, 2260, 10456, 5467, 8396, 10507, 55165, 5295, 5159, 3717, 8678, 5595, 5293, 847, 3643, 867, 2534, 8660
GO:1902410	GO:1902410	mitotic cytokinetic process	GOBP	19	-0.30592	0.736445	down	0.0233463	0.123486	128866, 57132, 9525, 51510, 5119, 27243, 91782, 55165, 25978
GO:0071634	GO:0071634	regulation of transforming growth factor beta production	GOBP	30	0.255471	1.29107	up	0.0233558	0.123486	100133941, 2335, 4179, 1001, 3685, 4060, 4052, 3965, 4089, 7057, 4602, 4345
GO:0007276	GO:0007276	gamete generation	GOBP	204	0.102914	1.1084	up	0.0233561	0.123486	7314, 8626, 8655, 5887, 493, 6595, 10134, 26528, 1525, 8894, 10983, 10519, 9444, 207, 3482, 2120, 59338, 2707, 8879, 57178, 8653, 26064, 4089, 55723, 3985, 23064, 604, 55905, 7528, 596, 5017, 546, 57095, 6654, 5764, 51361, 646, 8607, 7707, 84678, 6627, 472, 102, 5347, 9191, 9702, 10406, 55342, 23705, 56907, 80025, 8287, 6790, 9509, 2296, 9425, 1788, 558
GO:0032526	GO:0032526	response to retinoic acid	GOBP	47	0.202908	1.22496	up	0.0236341	0.124863	360, 6720, 2706, 3371, 9314, 3490, 3482, 5176, 2707, 4067, 23064, 10626, 171023, 8324, 11344, 472, 5159, 4602, 8463, 8648, 358
GO:0060537	GO:0060537	muscle tissue development	GOBP	144	0.119875	1.12736	up	0.0237075	0.125157	1832, 1655, 4637, 10521, 688, 5307, 998, 1525, 2065, 1634, 1465, 861, 26471, 27101, 10611, 1739, 3488, 3516, 655, 5292, 10848, 9328, 6497, 4089, 7528, 596, 25976, 56261, 7161, 7168, 857, 6548, 8324, 5159, 57493, 196528, 1948, 2022, 10529, 60485, 6665, 10818, 5318, 7048, 59269, 2296, 5311, 80206
GO:0006605	GO:0006605	protein targeting	GOBP	363	-0.0863138	0.917306	down	0.0238061	0.125584	6132, 3320, 6165, 6152, 11224, 7314, 9045, 6227, 6235, 23204, 7879, 6720, 10075, 3998, 2040, 9927, 10755, 23471, 10134, 7805, 950, 128866, 9531, 10519, 7322, 6342, 9520, 59286, 85377, 58477, 5584, 3689, 79158, 6272, 56288, 10456, 4053, 64422, 79720, 56993, 401505, 26517, 5880, 6653, 55486, 8540, 100287932, 23480, 200576, 54832, 90522, 23230, 5194, 9697, 10053, 84885, 140823, 131118, 847, 10490, 2…
GO:0019932	GO:0019932	second-messenger-mediated signaling	GOBP	97	0.156999	1.16999	up	0.024003	0.126529	488, 801, 7412, 493, 7852, 10134, 2065, 10519, 2932, 5788, 7057, 3064, 5335, 1756, 10645, 5341, 920, 6548, 2770, 5150, 358, 997, 916, 5532, 90550, 23564
GO:1900746	GO:1900746	regulation of vascular endothelial growth factor signaling pathway	GOBP	9	0.421178	1.52375	up	0.0240319	0.126587	967, 6091, 1634, 57556, 199731
GO:0002726	GO:0002726	positive regulation of T cell cytokine production	GOBP	9	0.402064	1.49491	up	0.0240768	0.126703	975, 7186, 3554, 54440
GO:0048017	GO:0048017	inositol lipid-mediated signaling	GOBP	101	0.154163	1.16668	up	0.0240897	0.126703	2335, 9368, 9314, 5783, 8473, 2065, 1634, 207, 59338, 4067, 6352, 5270, 2260, 10456, 5467, 8396, 10507, 5331, 55165, 55763, 5295, 5159, 5286, 5337, 1436, 3717, 8678, 5595, 5293, 847, 3643, 867, 2534, 8660
GO:0009167	GO:0009167	purine ribonucleoside monophosphate metabolic process	GOBP	45	-0.269186	0.764001	down	0.0241087	0.126709	3615, 2987, 1739, 8833, 9414, 22978, 353, 8573, 3251, 205, 272, 271
GO:0035094	GO:0035094	response to nicotine	GOBP	13	0.346684	1.41437	up	0.0241516	0.126765	7412, 596, 3775
GO:0032729	GO:0032729	positive regulation of interferon-gamma production	GOBP	24	0.283493	1.32776	up	0.024155	0.126765	3115, 8140, 3965, 9466, 914, 916, 3554, 54440
GO:0010243	GO:0010243	response to organonitrogen compound	GOBP	631	0.0666599	1.06893	up	0.0242262	0.126976	301, 3728, 928, 6382, 2950, 6513, 7431, 2316, 6678, 682, 688, 445, 999, 6774, 4792, 6720, 1282, 2706, 824, 801, 4780, 10890, 7384, 1291, 9368, 1026, 142, 182, 3383, 9314, 7412, 493, 7852, 975, 10134, 23190, 2771, 7128, 3692, 5690, 6422, 8473, 9612, 29979, 1537, 51274, 50506, 2773, 9550, 3949, 3157, 51094, 53905, 207, 7157, 1307, 533, 27101, 3397, 2806, 55023, 4363, 5903, 5176, 3488, 5520, 655, 52…
GO:0010524	GO:0010524	positive regulation of calcium ion transport into cytosol	GOBP	22	0.289347	1.33556	up	0.0242312	0.126976	801, 3064, 5335, 7070, 857, 920, 5311, 9001
GO:0050922	GO:0050922	negative regulation of chemotaxis	GOBP	24	0.272411	1.31313	up	0.0242595	0.127031	2950, 10509, 6091, 6405, 7057, 54910, 6259, 10507, 57556, 9037, 11240
GO:0050651	GO:0050651	dermatan sulfate proteoglycan biosynthetic process	GOBP	8	0.469775	1.59963	up	0.0243218	0.127103	1634, 633, 1462, 26229
GO:0050655	GO:0050655	dermatan sulfate proteoglycan metabolic process	GOBP	9	0.469775	1.59963	up	0.0243218	0.127103	1634, 633, 1462, 26229
GO:0034110	GO:0034110	regulation of homotypic cell-cell adhesion	GOBP	20	0.317803	1.37411	up	0.0243271	0.127103	928, 50848, 3956, 3716, 4067, 6352, 5270, 10630, 114897, 10019
GO:0042492	GO:0042492	gamma-delta T cell differentiation	GOBP	8	0.442754	1.55699	up	0.0243591	0.127177	6659, 5788, 6777, 1960
GO:0034637	GO:0034637	cellular carbohydrate biosynthetic process	GOBP	59	-0.2218	0.801076	down	0.0243785	0.127184	6513, 5500, 207, 3038, 5499, 2932, 55276, 178, 9334, 3613, 2805, 2997, 51477, 2632, 5261, 5509, 5106, 231, 3643, 8660
GO:0043648	GO:0043648	dicarboxylic acid metabolic process	GOBP	64	-0.214042	0.807314	down	0.0244292	0.127212	445, 2746, 2806, 2744, 1743, 6390, 2805, 84706, 8801, 56954, 5106
GO:1900115	GO:1900115	extracellular regulation of signal transduction	GOBP	6	0.503008	1.65369	up	0.0244377	0.127212	4179, 4052, 4043, 2200
GO:1900116	GO:1900116	extracellular negative regulation of signal transduction	GOBP	6	0.503008	1.65369	up	0.0244377	0.127212	4179, 4052, 4043, 2200
GO:1903541	GO:1903541	regulation of exosomal secretion	GOBP	13	-0.358921	0.698429	down	0.0245576	0.127576	6382, 7879, 9525, 27243
GO:1903543	GO:1903543	positive regulation of exosomal secretion	GOBP	13	-0.358921	0.698429	down	0.0245576	0.127576	6382, 7879, 9525, 27243
GO:0030449	GO:0030449	regulation of complement activation	GOBP	27	0.302011	1.35258	up	0.0245615	0.127576	966, 4179, 975, 716, 715, 2, 1604
GO:0050832	GO:0050832	defense response to fungus	GOBP	9	-0.401794	0.669119	down	0.0246575	0.127981	6279, 6280, 4057, 23406, 387695
GO:0021537	GO:0021537	telencephalon development	GOBP	98	0.142476	1.15313	up	0.0246932	0.128072	6513, 2316, 54407, 3065, 6434, 493, 7852, 6091, 55970, 22809, 3280, 2932, 6867, 55236, 6497, 4781, 57178, 3912, 27089, 6259, 5663, 51199, 10579, 200933, 84678, 3251, 8648, 317762, 358, 5194, 2145, 4040, 1436, 6387, 153241, 64919, 597
GO:0009260	GO:0009260	ribonucleotide biosynthetic process	GOBP	122	-0.155799	0.855731	down	0.0248643	0.128826	226, 6319, 9524, 142, 51727, 2194, 3615, 9061, 8833, 523, 30968, 353, 64834, 2180, 54704, 84532, 60481, 2181, 7372, 79966, 11332, 79717, 6576, 3251, 55902, 5165, 205, 272, 80025, 113, 9060, 271
GO:1900026	GO:1900026	positive regulation of substrate adhesion-dependent cell spreading	GOBP	28	0.257269	1.29339	up	0.0248748	0.128826	2316, 6281, 998, 10519, 11078, 6239, 3987, 1793, 3611, 8874, 91663, 4739, 57580
GO:0002440	GO:0002440	production of molecular mediator of immune response	GOBP	89	0.15866	1.17194	up	0.0251761	0.130291	972, 7037, 975, 7805, 8140, 6929, 5788, 165918, 604, 7528, 1604, 7186, 4683, 9466, 8764, 7133, 51237, 148022, 3718, 958, 5585, 8915, 3554, 10721, 54440
GO:0046488	GO:0046488	phosphatidylinositol metabolic process	GOBP	166	0.146351	1.1576	up	0.0252683	0.130673	5783, 80271, 59338, 54965, 5335, 3613, 8396, 10423, 5331, 5341, 26751, 9926, 8813, 472, 5295, 200576, 5159, 5286, 80055, 59339, 23556, 3631, 3635, 79887, 1436, 8651, 54545, 1040, 55361, 10380, 5293, 8871, 54893, 128869, 8818, 8776
GO:0051567	GO:0051567	histone H3-K9 methylation	GOBP	20	0.293831	1.34156	up	0.0253191	0.130739	546, 55011, 4204, 4602
GO:0014909	GO:0014909	smooth muscle cell migration	GOBP	39	0.227803	1.25584	up	0.0253289	0.130739	6282, 2950, 4780, 10092, 3486, 5327, 3488, 6352, 596, 7168, 5467, 6653, 54434, 5159, 55742, 85440
GO:2000833	GO:2000833	positive regulation of steroid hormone secretion	GOBP	1	0.983828	2.67467	up	0.0253364	0.130739	114897
GO:0006112	GO:0006112	energy reserve metabolic process	GOBP	67	-0.21737	0.804632	down	0.0256645	0.132336	5500, 801, 3572, 4609, 207, 5499, 2932, 55276, 178, 5504, 2997, 5836, 5257, 2632, 5261, 5509, 3643, 5256, 8660
GO:0007405	GO:0007405	neuroblast proliferation	GOBP	22	0.275181	1.31677	up	0.0257704	0.132785	10890, 7157, 5764, 9181, 80709, 7005, 10818, 85440
GO:0048675	GO:0048675	axon extension	GOBP	70	0.169994	1.1853	up	0.0259329	0.133457	3320, 2335, 10509, 8766, 6405, 2932, 9175, 54910, 6259, 26053, 1808, 1855, 9423, 10439, 10507, 57556, 11344, 22902, 1954, 9037, 5532, 6387, 203228
GO:0046950	GO:0046950	cellular ketone body metabolic process	GOBP	5	-0.591679	0.553397	down	0.0259573	0.133457	622
GO:1902224	GO:1902224	ketone body metabolic process	GOBP	3	-0.591679	0.553397	down	0.0259573	0.133457	622
GO:0032700	GO:0032700	negative regulation of interleukin-17 production	GOBP	2	0.703664	2.02115	up	0.0262456	0.134773	9466
GO:2001185	GO:2001185	regulation of CD8-positive, alpha-beta T cell activation	GOBP	8	0.416142	1.5161	up	0.0262512	0.134773	3659, 861, 51043, 864, 8651
GO:0003143	GO:0003143	embryonic heart tube morphogenesis	GOBP	21	0.279806	1.32287	up	0.0263531	0.135122	4853, 3280, 57534, 5663, 8463, 1954, 2022, 7048, 5311
GO:0031953	GO:0031953	negative regulation of protein autophosphorylation	GOBP	7	0.438069	1.54971	up	0.0263573	0.135122	5788, 857, 2022
GO:0071481	GO:0071481	cellular response to X-ray	GOBP	9	0.396816	1.48708	up	0.0264821	0.135663	6422, 472
GO:0007186	GO:0007186	G protein-coupled receptor signaling pathway	GOBP	266	0.103255	1.10877	up	0.026572	0.136025	301, 5660, 2316, 4922, 801, 9368, 334, 493, 389, 10755, 7852, 2771, 2783, 10276, 55970, 51195, 2773, 207, 3482, 1606, 23365, 1894, 23173, 6363, 8525, 2787, 2769, 1241, 760, 6352, 60626, 53836, 6272, 56288, 6654, 7410, 27237, 387695, 10451, 5880, 6653, 857, 5331, 133, 6093, 5341, 9181, 8490, 29899, 8324, 2770, 6366, 5295, 5159, 8874, 2768, 9564, 1951, 9815, 5150, 50649, 84033, 10874, 916, 3717, 57…
GO:0030574	GO:0030574	collagen catabolic process	GOBP	29	0.285265	1.33011	up	0.026639	0.13627	1508, 8751, 4318, 4320, 1513, 9509, 4316, 1306
GO:0001974	GO:0001974	blood vessel remodeling	GOBP	17	0.313447	1.36813	up	0.0267243	0.136608	2316, 2034, 182, 64114, 633, 3516, 2296, 558
GO:0043687	GO:0043687	post-translational protein modification	GOBP	204	0.0993714	1.10448	up	0.0267454	0.136617	8542, 2335, 5708, 10537, 2034, 3371, 334, 8766, 51246, 3487, 3956, 3486, 5690, 81876, 3490, 3915, 10618, 5954, 5682, 4052, 5691, 3488, 7076, 5713, 51088, 3912, 9616, 51667, 2621, 3703, 8404, 4738, 4240, 2200, 90135, 1462, 5718, 5611, 64856, 102, 23014, 1435, 54165, 2519, 8883, 55958, 56995, 5875, 10232, 8065, 285362, 7018, 6383, 7347
GO:0039529	GO:0039529	RIG-I signaling pathway	GOBP	16	0.321926	1.37978	up	0.0267802	0.136697	330, 329, 6397, 85364
GO:1903426	GO:1903426	regulation of reactive oxygen species biosynthetic process	GOBP	43	0.209724	1.23334	up	0.0268761	0.137087	3320, 445, 8655, 3383, 9314, 493, 207, 80149, 3689, 857, 200576, 148022, 140885, 3717, 3643, 23564, 2534, 5311, 10365
GO:0032270	GO:0032270	positive regulation of cellular protein metabolic process	GOBP	996	0.0557002	1.05728	up	0.0269305	0.137266	6279, 6280, 972, 64065, 5478, 330, 100133941, 3320, 7431, 7314, 1984, 3428, 7555, 1981, 4478, 6774, 4792, 2335, 7037, 7295, 2896, 6720, 4057, 2261, 801, 4780, 1452, 10075, 1026, 54205, 6659, 25897, 3383, 9314, 493, 7852, 975, 51107, 6091, 10134, 7805, 7128, 5886, 150696, 5912, 3304, 3692, 5062, 1857, 8473, 8795, 10318, 29979, 3572, 8301, 3949, 8087, 2065, 10550, 23787, 4582, 284340, 29128, 10519,…
GO:1902074	GO:1902074	response to salt	GOBP	7	-0.436747	0.646135	down	0.0270013	0.137498	80149, 3297, 5603
GO:1901798	GO:1901798	positive regulation of signal transduction by p53 class mediator	GOBP	16	0.330839	1.39214	up	0.0270293	0.137498	1655, 7314, 25946, 472, 161742, 200734
GO:1901293	GO:1901293	nucleoside phosphate biosynthetic process	GOBP	180	-0.133144	0.875339	down	0.0270342	0.137498	226, 6319, 9524, 142, 51727, 2194, 6241, 3615, 2987, 9061, 8833, 523, 30968, 353, 64834, 2180, 54704, 84532, 60481, 4860, 2181, 7372, 79966, 11332, 79717, 80308, 6576, 3251, 55902, 5165, 205, 272, 80025, 113, 9060, 271
GO:0050829	GO:0050829	defense response to Gram-negative bacterium	GOBP	20	0.297621	1.34665	up	0.0270937	0.137651	4057, 10133, 8764, 920, 358, 140823, 219972
[truncated: 8,087 more rows]

## Sheet: IMU_KRT
Geneset.Type	Geneset.ID	Description	P.value	FDR	Effect	Odds.Ratio	Status	N.Geneset.Genes	N.Geneset.Peak.Genes	Geneset.Avg.Gene.Length	Geneset.Peak.Genes
[truncated: 8,192 more rows]

[truncated: 11 more sheets: IMU_neg, KRT_neg, IMU_KRT_exon, IMU_KRT_intron, IMU_KRT_5kb, IMU_KRT_exon_hyper, IMU_KRT_exon_hypo, IMU_KRT_intron_hyper, IMU_KRT_intron_hypo, IMU_KRT_5kb_hyper, IMU_KRT_5kb_hypo]
