# Supplementary material for: Whole-genome CpG-resolution DNA Methylation Profiling of HNSCC Reveals Distinct Mechanisms of Carcinogenesis for Fine-scale HPV+ Cancer Subtypes
Source: Cancer Res Commun. 2023 Aug 30;3(8):1701–15. doi: 10.1158/2767-9764.CRC-23-0009 (PMC10467604; doi:10.1158/2767-9764.CRC-23-0009)
Supplement: Supplementary Table S3 — Gene specific methylation results [file crc-23-0009-s03.xlsx]

## Sheet: Description
Table S3. Excel file of DNA methylation in genes previously observed to be differentially methylated by HPV status

## Sheet: Sheet1
Gene information		number of DMRs in promoter regions						number of DMRs in gene body
gene	direction(0 hypomethylation; 1 hypermethylation)	IMUnegprohyper	IMUnegprohypo	KRTnegprohyper	KRTnegprohypo	IMUKRTprohyper	IMUKRTprohypo	IMUneghyper	IMUneghyo	KRTneghyper	KRTneghypo	IMUKRThyper	IMUKRThypo
ALDH1A2	0	1	9	0	3	3	0	34	12	3	3	35	0
APC	0	1	0	NA	NA	1	0	1	0	NA	NA	4	0
ATP6V0C	1	NA	NA	NA	NA	NA	NA	NA	NA	0	3	6	0
BDNF	1	NA	NA	NA	NA	NA	NA	3	0	NA	NA	2	0
CASR	1	1	0	NA	NA	NA	NA	65	0	2	0	27	0
CDH11	1	NA	NA	1	0	0	1	1	0	2	4	30	3
CDH15	1	NA	NA	NA	NA	NA	NA	1	0	1	0	2	0
CDH18	1	5	0	1	0	NA	NA	48	0	4	0	7	1
CDH19	1	NA	NA	NA	NA	NA	NA	8	0	NA	NA	3	0
CDH8	1	NA	NA	2	0	NA	NA	3	0	6	0	10	0
CDK10	0	NA	NA	NA	NA	NA	NA	NA	NA	NA	NA	NA	NA
CDKN2B	0	NA	NA	NA	NA	2	0	2	0	NA	NA	8	0
COL19A1	0	NA	NA	NA	NA	NA	NA	105	1	5	0	51	1
CRMP1	1	7	0	6	0	NA	NA	18	1	9	2	15	0
CTNND2	1	NA	NA	NA	NA	NA	NA	132	0	4	0	16	3
CYP7B1	0	0	1	NA	NA	NA	NA	31	0	1	0	10	0
DCC	1	1	0	1	0	1	0	73	0	1	0	80	0
DCDC2	1	NA	NA	NA	NA	1	0	35	0	NA	NA	20	0
ELMO1	1	3	0	NA	NA	NA	NA	20	1	NA	NA	11	0
EOMES	1	NA	NA	NA	NA	NA	NA	1	0	0	1	1	0
EPO	0	NA	NA	NA	NA	NA	NA	NA	NA	NA	NA	NA	NA
EREG	1	3	0	NA	NA	NA	NA	1	0	NA	NA	NA	NA
ESR1	1	2	0	1	0	1	0	55	0	6	0	11	1
ESR2	0	NA	NA	NA	NA	NA	NA	15	1	0	1	11	0
F2R	1	NA	NA	NA	NA	NA	NA	1	0	NA	NA	1	0
FAM163A	0	NA	NA	NA	NA	NA	NA	92	3	NA	NA	76	1
FKBP4	0	NA	NA	NA	NA	NA	NA	0	2	NA	NA	1	0
FUCA1	1	NA	NA	NA	NA	NA	NA	1	0	NA	NA	NA	NA
GABRA5	1	NA	NA	NA	NA	NA	NA	19	0	NA	NA	3	0
GATA4	1	1	0	NA	NA	NA	NA	16	0	0	1	7	0
GDNF	0	0	1	NA	NA	1	0	1	1	NA	NA	7	0
GFRA1	1	NA	NA	NA	NA	NA	NA	29	0	1	1	6	0
GNA11	1	1	0	NA	NA	NA	NA	6	0	NA	NA	19	0
GNAI2	1	3	0	0	1	7	0	4	0	0	1	10	0
GNAO1	1	1	0	NA	NA	1	0	19	0	1	3	39	1
GNAS	1	NA	NA	NA	NA	1	0	1	1	0	1	1	0
GNS	1	NA	NA	NA	NA	1	0	3	0	NA	NA	4	0
GRB7	1	NA	NA	NA	NA	NA	NA	NA	NA	NA	NA	NA	NA
GRIA4	1	1	0	NA	NA	NA	NA	23	0	NA	NA	3	0
GRPR	1	NA	NA	NA	NA	NA	NA	NA	NA	NA	NA	NA	NA
HPS1	1	NA	NA	NA	NA	NA	NA	NA	NA	NA	NA	NA	NA
HSD17B12	0	NA	NA	NA	NA	NA	NA	13	0	NA	NA	6	0
ICA1	0	4	0	3	0	NA	NA	85	1	33	1	5	0
IRS1	1	10	0	1	0	1	0	31	0	5	0	2	0
JAK3	0	5	0	2	0	7	0	58	0	15	0	45	0
MEI1	0	3	3	0	3	1	0	56	8	6	9	2	0
MEST	1	4	0	NA	NA	1	0	4	0	NA	NA	1	0
MGMT	0	0	1	NA	NA	NA	NA	57	13	2	0	13	9
MPL	0	1	0	NA	NA	1	0	6	0	NA	NA	9	0
MSX2	1	6	0	3	0	NA	NA	10	0	9	0	1	0
NEFH	1	NA	NA	1	1	NA	NA	7	0	0	6	1	0
NF1	1	NA	NA	NA	NA	NA	NA	1	0	0	1	4	0
NGFR	1	NA	NA	NA	NA	1	0	0	3	0	1	1	3
NRXN1	0	1	0	1	0	2	0	127	0	1	0	63	1
NTSR1	1	NA	NA	NA	NA	NA	NA	8	0	0	3	3	0
OSM	0	NA	NA	NA	NA	NA	NA	2	0	NA	NA	3	0
OSR2	0	0	5	0	6	4	0	0	8	0	11	6	0
PAX6	1	1	0	NA	NA	3	0	3	0	NA	NA	5	1
PAX9	0	0	4	NA	NA	NA	NA	0	1	0	1	0	1
PCDH10	1	2	0	NA	NA	NA	NA	9	0	NA	NA	5	0
PCDH15	1	3	0	1	0	NA	NA	66	0	2	1	27	1
PCDH8	1	NA	NA	NA	NA	NA	NA	1	0	NA	NA	NA	NA
PCDH9	1	NA	NA	NA	NA	NA	NA	14	1	0	1	1	0
PCDHB11	1	NA	NA	NA	NA	NA	NA	2	0	1	0	NA	NA
PCDHB15	1	NA	NA	NA	NA	NA	NA	NA	NA	NA	NA	NA	NA
PCDHB3	1	NA	NA	NA	NA	NA	NA	1	0	NA	NA	NA	NA
PCDHB4	1	2	0	NA	NA	NA	NA	1	0	NA	NA	NA	NA
PITX2	1	27	0	11	0	5	0	50	0	22	0	8	0
PKIG	1	2	0	NA	NA	NA	NA	11	4	0	2	22	0
PREX1	1	NA	NA	NA	NA	1	0	26	1	0	5	50	0
PROM1	0	1	0	NA	NA	2	0	18	0	NA	NA	24	0
PROX1	0	0	2	NA	NA	0	3	17	2	NA	NA	12	2
RASGRF1	1	NA	NA	NA	NA	4	0	10	0	1	1	37	0
RASSF1	0	1	0	NA	NA	1	0	4	1	NA	NA	2	0
RGS4	1	NA	NA	NA	NA	NA	NA	1	0	NA	NA	NA	NA
RHOD	0	NA	NA	NA	NA	NA	NA	10	0	NA	NA	7	0
RPA2	0	NA	NA	NA	NA	NA	NA	NA	NA	NA	NA	NA	NA
RUNX1T1	1	4	0	NA	NA	2	0	39	0	NA	NA	11	0
RXRG	1	NA	NA	1	0	2	0	4	2	2	0	10	0
SEMA3B	1	NA	NA	NA	NA	1	0	NA	NA	0	3	4	0
SFRP4	1	NA	NA	NA	NA	NA	NA	15	0	NA	NA	NA	NA
SNTB1	0	3	0	NA	NA	5	0	172	0	NA	NA	120	0
SOCS2	0	NA	NA	NA	NA	NA	NA	3	0	NA	NA	2	0
SOX1	1	2	0	NA	NA	NA	NA	12	0	NA	NA	NA	NA
SPDEF	0	NA	NA	NA	NA	NA	NA	3	0	NA	NA	12	0
SPON2	1	3	1	0	4	9	0	6	8	0	8	18	0
STAT5A	0	0	3	0	3	NA	NA	5	5	0	6	1	0
STS	1	NA	NA	NA	NA	NA	NA	NA	NA	NA	NA	NA	NA
SYCP2	0	0	10	0	8	NA	NA	5	10	1	10	1	0
SYN2	1	2	0	NA	NA	NA	NA	3	1	NA	NA	1	0
TBX5	1	NA	NA	NA	NA	NA	NA	3	0	NA	NA	1	0
TIMP3	1	NA	NA	NA	NA	NA	NA	1	2	NA	NA	7	0
TLX1	0	NA	NA	NA	NA	NA	NA	NA	NA	0	1	NA	NA
TSPAN1	0	NA	NA	NA	NA	NA	NA	5	2	0	1	7	0
TUSC3	1	1	0	NA	NA	NA	NA	22	0	NA	NA	10	0
VPS18	1	NA	NA	NA	NA	NA	NA	NA	NA	NA	NA	1	0
WIF1	0	NA	NA	NA	NA	NA	NA	NA	NA	NA	NA	1	0
