# Supplementary material for: Whole-genome CpG-resolution DNA Methylation Profiling of HNSCC Reveals Distinct Mechanisms of Carcinogenesis for Fine-scale HPV+ Cancer Subtypes
Source: Cancer Res Commun. 2023 Aug 30;3(8):1701–15. doi: 10.1158/2767-9764.CRC-23-0009 (PMC10467604; doi:10.1158/2767-9764.CRC-23-0009)
Supplement: Supplementary Table S4 — TFs and their ChIP-seq peak sets used [file crc-23-0009-s04.xlsx]

## Sheet: Sheet1
Transcription Factor	Cell Line	File
CTCF	NHEK	wgEncodeAwgTfbsBroadNhekCtcfUniPk.narrowPeak.gz
EZH2	NHEK	wgEncodeAwgTfbsBroadNhekEzh239875UniPk.narrowPeak.gz
JunB	K562	CistromeDB ID: 7487
JunD	K562	wgEncodeAwgTfbsSydhK562JundIggrabUniPk.narrowPeak.gz
NFKB	GM10847	wgEncodeAwgTfbsSydhGm10847NfkbTnfaIggrabUniPk.narrowPeak.gz
STAT3	HeLa-S3	wgEncodeAwgTfbsSydhHelas3Stat3IggrabUniPk.narrowPeak.gz
